# Supplementary material for: Comparative genetic analysis of the novel coronavirus (2019-nCoV/SARS-CoV-2) receptor ACE2 in different populations
Source: Cell Discov. 2020 Feb 24;6:11. doi: 10.1038/s41421-020-0147-1 (PMC7040011; doi:10.1038/s41421-020-0147-1)
Supplement: Supplementary file 1 — Supplementary Table S1 [file 41421_2020_147_MOESM1_ESM.xlsx]

## Sheet: S1
Supplementary Table S1. ACE2 Variants identified in the ChinaMAP and 1KGP databases
CHROM	POS	REF	ALT	Function	Gene	Transcript	dbSNP	AF in ChinaMAP	AF in 1KGP3	AF in 1KGP3 (EAS)	AF in 1KGP3 (AMR)	AF in 1KGP3 (AFR)	AF in 1KGP3 (EUR)	AF in 1KGP3 (SAS)	AF in 1KGP3 (CHB, CHS)	AF in 1KGP3 (CHB)	AF in 1KGP3 (CHS)	AF in gnomAD	AF in TOPMed	SIFT	PolyPhen2	MutationAssessor	MetaSVM
chrX	15559083	A	T	downstream_gene_variant	ACE2	NM_021804.2:c.*2822T>A	rs145857403;	0.00716209	0.0015894	0.0079	0	0	0	0	0.006289	NA	0.013	0.000366771	0.000613214
chrX	15559101	T	C	downstream_gene_variant	ACE2	NM_021804.2:c.*2804A>G	NA	0.000114593	NA	NA	NA	NA	NA	NA	NA	NA	NA	NA	NA
chrX	15559120	C	G	downstream_gene_variant	ACE2	NM_021804.2:c.*2785G>C	NA	5.73e-05	NA	NA	NA	NA	NA	NA	NA	NA	NA	NA	NA
chrX	15559164	A	G	downstream_gene_variant	ACE2	NM_021804.2:c.*2741T>C	NA	5.73e-05	NA	NA	NA	NA	NA	NA	NA	NA	NA	NA	NA
chrX	15559184	T	C	downstream_gene_variant	ACE2	NM_021804.2:c.*2721A>G	NA	0.00017189	NA	NA	NA	NA	NA	NA	NA	NA	NA	NA	3.98e-05
chrX	15559204	G	A	downstream_gene_variant	ACE2	NM_021804.2:c.*2701C>T	NA	0.000114593	NA	NA	NA	NA	NA	NA	NA	NA	NA	NA	NA
chrX	15559255	G	A	downstream_gene_variant	ACE2	NM_021804.2:c.*2650C>T	NA	0.000515671	NA	NA	NA	NA	NA	NA	NA	NA	NA	NA	NA
chrX	15559307	G	A	downstream_gene_variant	ACE2	NM_021804.2:c.*2598C>T	NA	5.73e-05	NA	NA	NA	NA	NA	NA	NA	NA	NA	NA	2.39e-05
chrX	15559325	C	T	downstream_gene_variant	ACE2	NM_021804.2:c.*2580G>A	NA	5.73e-05	NA	NA	NA	NA	NA	NA	NA	NA	NA	NA	7.96e-06
chrX	15559336	T	C	downstream_gene_variant	ACE2	NM_021804.2:c.*2569A>G	NA	0.000114593	NA	NA	NA	NA	NA	NA	NA	NA	NA	NA	NA
chrX	15559342	T	C	downstream_gene_variant	ACE2	NM_021804.2:c.*2563A>G	NA	0.000114593	NA	NA	NA	NA	NA	NA	NA	NA	NA	NA	NA
chrX	15559361	G	A	downstream_gene_variant	ACE2	NM_021804.2:c.*2544C>T	NA	0.000630264	NA	NA	NA	NA	NA	NA	NA	NA	NA	NA	NA
chrX	15559367	A	T	downstream_gene_variant	ACE2	NM_021804.2:c.*2538T>A	NA	5.73e-05	NA	NA	NA	NA	NA	NA	NA	NA	NA	NA	NA
chrX	15559455	T	C	downstream_gene_variant	ACE2	NM_021804.2:c.*2450A>G	NA	5.73e-05	NA	NA	NA	NA	NA	NA	NA	NA	NA	NA	NA
chrX	15559493	C	T	downstream_gene_variant	ACE2	NM_021804.2:c.*2412G>A	NA	5.73e-05	NA	NA	NA	NA	NA	NA	NA	NA	NA	NA	NA
chrX	15559494	A	G	downstream_gene_variant	ACE2	NM_021804.2:c.*2411T>C	NA	5.73e-05	NA	NA	NA	NA	NA	NA	NA	NA	NA	NA	NA
chrX	15559576	C	T	downstream_gene_variant	ACE2	NM_021804.2:c.*2329G>A	NA	5.73e-05	NA	NA	NA	NA	NA	NA	NA	NA	NA	NA	NA
chrX	15559592	C	T	downstream_gene_variant	ACE2	NM_021804.2:c.*2313G>A	NA	0.00017189	NA	NA	NA	NA	NA	NA	NA	NA	NA	NA	8.76e-05
chrX	15559636	C	T	downstream_gene_variant	ACE2	NM_021804.2:c.*2269G>A	rs6632674;	0.0017762	NA	NA	NA	NA	NA	NA	NA	NA	NA	0.000232948	0.000254842
chrX	15559782	T	G	downstream_gene_variant	ACE2	NM_021804.2:c.*2123A>C	rs58967744;	0.031857	0.0900662	0.034	0.0286	0.2353	0.0013	0.0864	0.031	0.038	0.025	0.0626067	0.0706788
chrX	15559791	G	C	downstream_gene_variant	ACE2	NM_021804.2:c.*2114C>G	NA	5.73e-05	NA	NA	NA	NA	NA	NA	NA	NA	NA	NA	NA
chrX	15559811	G	T	downstream_gene_variant	ACE2	NM_021804.2:c.*2094C>A	NA	5.73e-05	NA	NA	NA	NA	NA	NA	NA	NA	NA	NA	NA
chrX	15559815	T	C	downstream_gene_variant	ACE2	NM_021804.2:c.*2090A>G	rs778732888;	0.0036097	NA	NA	NA	NA	NA	NA	NA	NA	NA	0.000274876	0.000318552
chrX	15559850	C	T	downstream_gene_variant	ACE2	NM_021804.2:c.*2055G>A	NA	5.73e-05	NA	NA	NA	NA	NA	NA	NA	NA	NA	4.61e-05	7.96e-06
chrX	15559854	C	T	downstream_gene_variant	ACE2	NM_021804.2:c.*2051G>A	NA	0.00017189	NA	NA	NA	NA	NA	NA	NA	NA	NA	NA	7.96e-06
chrX	15559969	C	T	downstream_gene_variant	ACE2	NM_021804.2:c.*1936G>A	NA	5.73e-05	NA	NA	NA	NA	NA	NA	NA	NA	NA	NA	1.59e-05
chrX	15559977	C	T	downstream_gene_variant	ACE2	NM_021804.2:c.*1928G>A	rs746709934;	5.73e-05	NA	NA	NA	NA	NA	NA	NA	NA	NA	9.14e-05	4.78e-05
chrX	15560099	G	A	downstream_gene_variant	ACE2	NM_021804.2:c.*1806C>T	NA	0.000114593	NA	NA	NA	NA	NA	NA	NA	NA	NA	NA	1.59e-05
chrX	15560116	T	A	downstream_gene_variant	ACE2	NM_021804.2:c.*1789A>T	NA	5.73e-05	NA	NA	NA	NA	NA	NA	NA	NA	NA	NA	NA
chrX	15560134	G	C	downstream_gene_variant	ACE2	NM_021804.2:c.*1771C>G	NA	5.73e-05	NA	NA	NA	NA	NA	NA	NA	NA	NA	NA	NA
chrX	15560193	T	C	downstream_gene_variant	ACE2	NM_021804.2:c.*1712A>G	NA	5.73e-05	NA	NA	NA	NA	NA	NA	NA	NA	NA	NA	NA
chrX	15560267	G	C	downstream_gene_variant	ACE2	NM_021804.2:c.*1638C>G	NA	5.73e-05	NA	NA	NA	NA	NA	NA	NA	NA	NA	NA	NA
chrX	15560274	T	C	downstream_gene_variant	ACE2	NM_021804.2:c.*1631A>G	NA	5.73e-05	NA	NA	NA	NA	NA	NA	NA	NA	NA	NA	NA
chrX	15560277	C	T	downstream_gene_variant	ACE2	NM_021804.2:c.*1628G>A	NA	5.73e-05	NA	NA	NA	NA	NA	NA	NA	NA	NA	NA	NA
chrX	15560330	T	C	downstream_gene_variant	ACE2	NM_021804.2:c.*1575A>G	rs186144206;	0.00017189	NA	NA	NA	NA	NA	NA	NA	NA	NA	NA	3.19e-05
chrX	15560335	G	C	downstream_gene_variant	ACE2	NM_021804.2:c.*1570C>G	NA	5.73e-05	NA	NA	NA	NA	NA	NA	NA	NA	NA	NA	NA
chrX	15560348	A	T	downstream_gene_variant	ACE2	NM_021804.2:c.*1557T>A	NA	5.73e-05	NA	NA	NA	NA	NA	NA	NA	NA	NA	NA	NA
chrX	15560350	A	T	downstream_gene_variant	ACE2	NM_021804.2:c.*1555T>A	NA	5.73e-05	NA	NA	NA	NA	NA	NA	NA	NA	NA	NA	NA
chrX	15560358	T	C	downstream_gene_variant	ACE2	NM_021804.2:c.*1547A>G	NA	5.73e-05	NA	NA	NA	NA	NA	NA	NA	NA	NA	NA	NA
chrX	15560412	G	T	downstream_gene_variant	ACE2	NM_021804.2:c.*1493C>A	NA	0.000286484	NA	NA	NA	NA	NA	NA	NA	NA	NA	4.63e-05	3.98e-05
chrX	15560468	C	T	downstream_gene_variant	ACE2	NM_021804.2:c.*1437G>A	NA	5.73e-05	NA	NA	NA	NA	NA	NA	NA	NA	NA	NA	7.96e-06
chrX	15560525	A	G	downstream_gene_variant	ACE2	NM_021804.2:c.*1380T>C	NA	0.0034378	NA	NA	NA	NA	NA	NA	NA	NA	NA	4.66e-05	9.56e-05
chrX	15560534	T	C	downstream_gene_variant	ACE2	NM_021804.2:c.*1371A>G	NA	5.73e-05	NA	NA	NA	NA	NA	NA	NA	NA	NA	NA	1.59e-05
chrX	15560681	C	T	downstream_gene_variant	ACE2	NM_021804.2:c.*1224G>A	rs753722286;	0.00326591	NA	NA	NA	NA	NA	NA	NA	NA	NA	0.000230734	0.000127421
chrX	15560691	T	C	downstream_gene_variant	ACE2	NM_021804.2:c.*1214A>G	NA	0.000515671	NA	NA	NA	NA	NA	NA	NA	NA	NA	NA	2.39e-05
chrX	15560716	T	C	downstream_gene_variant	ACE2	NM_021804.2:c.*1189A>G	NA	5.73e-05	NA	NA	NA	NA	NA	NA	NA	NA	NA	4.61e-05	NA
chrX	15560756	T	C	downstream_gene_variant	ACE2	NM_021804.2:c.*1149A>G	NA	5.73e-05	NA	NA	NA	NA	NA	NA	NA	NA	NA	NA	NA
chrX	15560807	G	A	downstream_gene_variant	ACE2	NM_021804.2:c.*1098C>T	NA	5.73e-05	NA	NA	NA	NA	NA	NA	NA	NA	NA	NA	NA
chrX	15560825	C	A	downstream_gene_variant	ACE2	NM_021804.2:c.*1080G>T	NA	5.73e-05	NA	NA	NA	NA	NA	NA	NA	NA	NA	NA	NA
chrX	15560887	T	C	downstream_gene_variant	ACE2	NM_021804.2:c.*1018A>G	NA	5.73e-05	NA	NA	NA	NA	NA	NA	NA	NA	NA	NA	NA
chrX	15560891	C	T	downstream_gene_variant	ACE2	NM_021804.2:c.*1014G>A	NA	0.000114593	NA	NA	NA	NA	NA	NA	NA	NA	NA	4.63e-05	4.78e-05
chrX	15560924	C	T	downstream_gene_variant	ACE2	NM_021804.2:c.*981G>A	rs765046630;	0.000572967	NA	NA	NA	NA	NA	NA	NA	NA	NA	0.000738212	0.000557467
chrX	15560932	T	C	downstream_gene_variant	ACE2	NM_021804.2:c.*973A>G	rs752602087;	5.73e-05	NA	NA	NA	NA	NA	NA	NA	NA	NA	NA	7.96e-06
chrX	15560961	A	G	downstream_gene_variant	ACE2	NM_021804.2:c.*944T>C	NA	5.73e-05	NA	NA	NA	NA	NA	NA	NA	NA	NA	NA	1.59e-05
chrX	15560962	T	C	downstream_gene_variant	ACE2	NM_021804.2:c.*943A>G	NA	5.73e-05	NA	NA	NA	NA	NA	NA	NA	NA	NA	NA	NA
chrX	15560985	A	C	downstream_gene_variant	ACE2	NM_021804.2:c.*920T>G	NA	5.73e-05	NA	NA	NA	NA	NA	NA	NA	NA	NA	NA	NA
chrX	15561026	G	T	downstream_gene_variant	ACE2	NM_021804.2:c.*879C>A	NA	0.000229187	NA	NA	NA	NA	NA	NA	NA	NA	NA	NA	NA
chrX	15561029	C	T	downstream_gene_variant	ACE2	NM_021804.2:c.*876G>A	NA	5.73e-05	NA	NA	NA	NA	NA	NA	NA	NA	NA	NA	NA
chrX	15561030	A	G	downstream_gene_variant	ACE2	NM_021804.2:c.*875T>C	NA	5.73e-05	NA	NA	NA	NA	NA	NA	NA	NA	NA	4.58e-05	7.96e-06
chrX	15561032	G	T	downstream_gene_variant	ACE2	NM_021804.2:c.*873C>A	NA	0.000114593	NA	NA	NA	NA	NA	NA	NA	NA	NA	NA	7.96e-06
chrX	15561090	A	C	3_prime_UTR_variant	ACE2	NM_021804.2:c.*815T>G	NA	5.73e-05	NA	NA	NA	NA	NA	NA	NA	NA	NA	NA	NA
chrX	15561097	G	A	3_prime_UTR_variant	ACE2	NM_021804.2:c.*808C>T	NA	5.73e-05	NA	NA	NA	NA	NA	NA	NA	NA	NA	NA	1.59e-05
chrX	15561127	C	T	3_prime_UTR_variant	ACE2	NM_021804.2:c.*778G>A	NA	0.00034378	NA	NA	NA	NA	NA	NA	NA	NA	NA	NA	NA
chrX	15561166	C	T	3_prime_UTR_variant	ACE2	NM_021804.2:c.*739G>A	NA	5.73e-05	NA	NA	NA	NA	NA	NA	NA	NA	NA	NA	NA
chrX	15561171	C	T	3_prime_UTR_variant	ACE2	NM_021804.2:c.*734G>A	rs182366225;	0.0154701	0.00370861	0.0183	0	0	0	0	0.013	0.00625	0.019	0.000920175	0.0013857
chrX	15561181	G	A	3_prime_UTR_variant	ACE2	NM_021804.2:c.*724C>T	NA	5.73e-05	NA	NA	NA	NA	NA	NA	NA	NA	NA	NA	NA
chrX	15561294	A	C	3_prime_UTR_variant	ACE2	NM_021804.2:c.*611T>G	NA	5.73e-05	NA	NA	NA	NA	NA	NA	NA	NA	NA	NA	NA
chrX	15561310	T	C	3_prime_UTR_variant	ACE2	NM_021804.2:c.*595A>G	NA	0.000114593	NA	NA	NA	NA	NA	NA	NA	NA	NA	NA	NA
chrX	15561340	A	G	3_prime_UTR_variant	ACE2	NM_021804.2:c.*565T>C	NA	5.73e-05	NA	NA	NA	NA	NA	NA	NA	NA	NA	NA	NA
chrX	15561352	G	C	3_prime_UTR_variant	ACE2	NM_021804.2:c.*553C>G	NA	0.000401077	NA	NA	NA	NA	NA	NA	NA	NA	NA	NA	2.39e-05
chrX	15561356	G	A	3_prime_UTR_variant	ACE2	NM_021804.2:c.*549C>T	NA	0.00017189	NA	NA	NA	NA	NA	NA	NA	NA	NA	NA	NA
chrX	15561379	G	C	3_prime_UTR_variant	ACE2	NM_021804.2:c.*526C>G	NA	5.73e-05	NA	NA	NA	NA	NA	NA	NA	NA	NA	NA	NA
chrX	15561412	G	C	3_prime_UTR_variant	ACE2	NM_021804.2:c.*493C>G	NA	0.000401077	NA	NA	NA	NA	NA	NA	NA	NA	NA	NA	2.39e-05
chrX	15561422	C	T	3_prime_UTR_variant	ACE2	NM_021804.2:c.*483G>A	rs780720987;	0.00126053	NA	NA	NA	NA	NA	NA	NA	NA	NA	4.6e-05	8.76e-05
chrX	15561542	G	T	3_prime_UTR_variant	ACE2	NM_021804.2:c.*363C>A	NA	5.73e-05	NA	NA	NA	NA	NA	NA	NA	NA	NA	NA	NA
chrX	15561576	T	C	3_prime_UTR_variant	ACE2	NM_021804.2:c.*329A>G	NA	0.000114593	NA	NA	NA	NA	NA	NA	NA	NA	NA	NA	NA
chrX	15561672	A	C	3_prime_UTR_variant	ACE2	NM_021804.2:c.*233T>G	NA	0.00017189	NA	NA	NA	NA	NA	NA	NA	NA	NA	NA	NA
chrX	15561679	A	G	3_prime_UTR_variant	ACE2	NM_021804.2:c.*226T>C	NA	5.73e-05	NA	NA	NA	NA	NA	NA	NA	NA	NA	NA	NA
chrX	15561694	A	C	3_prime_UTR_variant	ACE2	NM_021804.2:c.*211T>G	NA	0.000114593	NA	NA	NA	NA	NA	NA	NA	NA	NA	NA	NA
chrX	15561698	G	A	3_prime_UTR_variant	ACE2	NM_021804.2:c.*207C>T	NA	5.73e-05	NA	NA	NA	NA	NA	NA	NA	NA	NA	NA	NA
chrX	15561722	T	C	3_prime_UTR_variant	ACE2	NM_021804.2:c.*183A>G	NA	5.73e-05	NA	NA	NA	NA	NA	NA	NA	NA	NA	NA	NA
chrX	15561779	T	A	3_prime_UTR_variant	ACE2	NM_021804.2:c.*126A>T	NA	5.73e-05	NA	NA	NA	NA	NA	NA	NA	NA	NA	NA	NA
chrX	15561826	A	G	3_prime_UTR_variant	ACE2	NM_021804.2:c.*79T>C	NA	0.000458374	NA	NA	NA	NA	NA	NA	NA	NA	NA	NA	2.39e-05
chrX	15561848	A	G	3_prime_UTR_variant	ACE2	NM_021804.2:c.*57T>C	NA	0.000114593	NA	NA	NA	NA	NA	NA	NA	NA	NA	NA	NA
chrX	15561903	T	C	3_prime_UTR_variant	ACE2	NM_021804.2:c.*2A>G	NA	5.73e-05	NA	NA	NA	NA	NA	NA	NA	NA	NA	NA	NA
chrX	15561921	A	C	missense_variant	ACE2	NM_021804.2:p.Val801Gly/c.2402T>G	NA	0.000114593	NA	NA	NA	NA	NA	NA	NA	NA	NA	5.76e-06	NA	0.006(D)	0.003(B)	2.3(M)	-0.5648(T)
chrX	15561970	C	T	missense_variant	ACE2	NM_021804.2:p.Asp785Asn/c.2353G>A	rs373153165;	5.73e-05	NA	NA	NA	NA	NA	NA	NA	NA	NA	3.4e-05	1.59e-05	0.038(D)	0.011(B)	1.81(L)	-0.4304(T)
chrX	15562011	T	C	missense_variant+splice_region_variant	ACE2	NM_021804.2:p.Lys771Arg/c.2312A>G	NA	0.00017189	NA	NA	NA	NA	NA	NA	NA	NA	NA	4.59e-05	7.96e-06	0.164(T)	0.002(B)	1.7(L)	-0.7230(T)
chrX	15562020	A	C	splice_region_variant+intron_variant	ACE2	NM_021804.2:c.2310-7T>G	NA	5.73e-05	NA	NA	NA	NA	NA	NA	NA	NA	NA	NA	NA
chrX	15562055	A	C	intron_variant	ACE2	NM_021804.2:c.2310-42T>G	NA	0.000114593	NA	NA	NA	NA	NA	NA	NA	NA	NA	NA	7.96e-06
chrX	15562062	C	T	intron_variant	ACE2	NM_021804.2:c.2310-49G>A	rs369519219;	0.000114593	NA	NA	NA	NA	NA	NA	NA	NA	NA	1.99e-05	2.39e-05
chrX	15562063	G	A	intron_variant	ACE2	NM_021804.2:c.2310-50C>T	NA	5.73e-05	NA	NA	NA	NA	NA	NA	NA	NA	NA	NA	NA
chrX	15562080	A	G	intron_variant	ACE2	NM_021804.2:c.2310-67T>C	NA	0.000114593	NA	NA	NA	NA	NA	NA	NA	NA	NA	NA	NA
chrX	15562089	G	A	intron_variant	ACE2	NM_021804.2:c.2310-76C>T	NA	0.00017189	NA	NA	NA	NA	NA	NA	NA	NA	NA	NA	NA
chrX	15562169	C	T	intron_variant	ACE2	NM_021804.2:c.2310-156G>A	rs776751449;	5.73e-05	NA	NA	NA	NA	NA	NA	NA	NA	NA	9.28e-05	9.56e-05
chrX	15562178	G	A	intron_variant	ACE2	NM_021804.2:c.2310-165C>T	NA	0.0018335	NA	NA	NA	NA	NA	NA	NA	NA	NA	9.26e-05	9.56e-05
chrX	15562236	T	C	intron_variant	ACE2	NM_021804.2:c.2310-223A>G	NA	5.73e-05	NA	NA	NA	NA	NA	NA	NA	NA	NA	NA	NA
chrX	15562267	T	C	intron_variant	ACE2	NM_021804.2:c.2310-254A>G	rs188290800;	5.73e-05	0.000264901	0	0	0.001	0	0	NA	NA	NA	NA	NA
chrX	15562271	C	T	intron_variant	ACE2	NM_021804.2:c.2310-258G>A	NA	5.73e-05	NA	NA	NA	NA	NA	NA	NA	NA	NA	NA	NA
chrX	15562386	C	T	intron_variant	ACE2	NM_021804.2:c.2310-373G>A	NA	5.73e-05	NA	NA	NA	NA	NA	NA	NA	NA	NA	NA	2.39e-05
chrX	15562403	T	C	intron_variant	ACE2	NM_021804.2:c.2310-390A>G	NA	5.73e-05	NA	NA	NA	NA	NA	NA	NA	NA	NA	NA	7.96e-06
chrX	15562405	C	A	intron_variant	ACE2	NM_021804.2:c.2310-392G>T	NA	5.73e-05	NA	NA	NA	NA	NA	NA	NA	NA	NA	NA	NA
chrX	15562498	T	G	intron_variant	ACE2	NM_021804.2:c.2310-485A>C	NA	5.73e-05	NA	NA	NA	NA	NA	NA	NA	NA	NA	4.88e-05	NA
chrX	15562511	A	T	intron_variant	ACE2	NM_021804.2:c.2310-498T>A	NA	0.000630264	NA	NA	NA	NA	NA	NA	NA	NA	NA	NA	0.000119457
chrX	15562554	T	C	intron_variant	ACE2	NM_021804.2:c.2310-541A>G	NA	0.000114593	NA	NA	NA	NA	NA	NA	NA	NA	NA	NA	7.96e-06
chrX	15562600	C	A	intron_variant	ACE2	NM_021804.2:c.2310-587G>T	NA	0.0002865	NA	NA	NA	NA	NA	NA	NA	NA	NA	NA	2.39e-05
chrX	15562620	C	T	intron_variant	ACE2	NM_021804.2:c.2310-607G>A	NA	0.0001719	NA	NA	NA	NA	NA	NA	NA	NA	NA	NA	3.98e-05
chrX	15562764	G	C	intron_variant	ACE2	NM_021804.2:c.2310-751C>G	rs750065285;	0.00658913	NA	NA	NA	NA	NA	NA	NA	NA	NA	0.000116754	0.000302625
chrX	15562787	A	T	intron_variant	ACE2	NM_021804.2:c.2310-774T>A	NA	5.73e-05	NA	NA	NA	NA	NA	NA	NA	NA	NA	NA	NA
chrX	15562837	T	C	intron_variant	ACE2	NM_021804.2:c.2310-824A>G	NA	5.73e-05	NA	NA	NA	NA	NA	NA	NA	NA	NA	NA	NA
chrX	15562971	T	C	intron_variant	ACE2	NM_021804.2:c.2310-958A>G	NA	5.73e-05	NA	NA	NA	NA	NA	NA	NA	NA	NA	NA	NA
chrX	15563008	T	C	intron_variant	ACE2	NM_021804.2:c.2310-995A>G	NA	0.000114593	NA	NA	NA	NA	NA	NA	NA	NA	NA	NA	7.96e-06
chrX	15563069	T	C	intron_variant	ACE2	NM_021804.2:c.2309+955A>G	NA	5.73e-05	NA	NA	NA	NA	NA	NA	NA	NA	NA	NA	NA
chrX	15563089	A	C	intron_variant	ACE2	NM_021804.2:c.2309+935T>G	NA	5.73e-05	NA	NA	NA	NA	NA	NA	NA	NA	NA	NA	NA
chrX	15563144	A	G	intron_variant	ACE2	NM_021804.2:c.2309+880T>C	NA	0.000229187	NA	NA	NA	NA	NA	NA	NA	NA	NA	NA	NA
chrX	15563156	T	A	intron_variant	ACE2	NM_021804.2:c.2309+868A>T	NA	5.73e-05	NA	NA	NA	NA	NA	NA	NA	NA	NA	NA	NA
chrX	15563215	G	A	intron_variant	ACE2	NM_021804.2:c.2309+809C>T	NA	5.73e-05	NA	NA	NA	NA	NA	NA	NA	NA	NA	NA	NA
chrX	15563227	C	T	intron_variant	ACE2	NM_021804.2:c.2309+797G>A	rs772623235;	0.000286484	NA	NA	NA	NA	NA	NA	NA	NA	NA	NA	5.57e-05
chrX	15563297	G	T	intron_variant	ACE2	NM_021804.2:c.2309+727C>A	NA	0.000229187	NA	NA	NA	NA	NA	NA	NA	NA	NA	NA	NA
chrX	15563369	C	T	intron_variant	ACE2	NM_021804.2:c.2309+655G>A	NA	5.73e-05	NA	NA	NA	NA	NA	NA	NA	NA	NA	NA	NA
chrX	15563372	G	A	intron_variant	ACE2	NM_021804.2:c.2309+652C>T	NA	0.000114593	NA	NA	NA	NA	NA	NA	NA	NA	NA	NA	NA
chrX	15563387	A	G	intron_variant	ACE2	NM_021804.2:c.2309+637T>C	NA	0.000114593	NA	NA	NA	NA	NA	NA	NA	NA	NA	NA	NA
chrX	15563449	G	A	intron_variant	ACE2	NM_021804.2:c.2309+575C>T	NA	0.000114593	NA	NA	NA	NA	NA	NA	NA	NA	NA	NA	7.96e-06
chrX	15563490	C	T	intron_variant	ACE2	NM_021804.2:c.2309+534G>A	NA	0.00017189	NA	NA	NA	NA	NA	NA	NA	NA	NA	NA	1.59e-05
chrX	15563608	A	G	intron_variant	ACE2	NM_021804.2:c.2309+416T>C	NA	0.00017189	NA	NA	NA	NA	NA	NA	NA	NA	NA	NA	3.98e-05
chrX	15563625	C	T	intron_variant	ACE2	NM_021804.2:c.2309+399G>A	rs775485512;	5.73e-05	NA	NA	NA	NA	NA	NA	NA	NA	NA	4.63e-05	3.19e-05
chrX	15563626	G	A	intron_variant	ACE2	NM_021804.2:c.2309+398C>T	rs538411524;	5.73e-05	NA	NA	NA	NA	NA	NA	NA	NA	NA	NA	7.17e-05
chrX	15563719	C	T	intron_variant	ACE2	NM_021804.2:c.2309+305G>A	NA	0.00034378	NA	NA	NA	NA	NA	NA	NA	NA	NA	NA	3.19e-05
chrX	15563759	G	C	intron_variant	ACE2	NM_021804.2:c.2309+265C>G	NA	0.00017189	NA	NA	NA	NA	NA	NA	NA	NA	NA	NA	NA
chrX	15563761	A	G	intron_variant	ACE2	NM_021804.2:c.2309+263T>C	NA	5.73e-05	NA	NA	NA	NA	NA	NA	NA	NA	NA	4.67e-05	7.96e-06
chrX	15563824	A	T	intron_variant	ACE2	NM_021804.2:c.2309+200T>A	NA	5.73e-05	NA	NA	NA	NA	NA	NA	NA	NA	NA	NA	NA
chrX	15563846	C	T	intron_variant	ACE2	NM_021804.2:c.2309+178G>A	NA	5.73e-05	NA	NA	NA	NA	NA	NA	NA	NA	NA	NA	NA
chrX	15563850	G	A	intron_variant	ACE2	NM_021804.2:c.2309+174C>T	NA	5.73e-05	NA	NA	NA	NA	NA	NA	NA	NA	NA	NA	NA
chrX	15563867	C	T	intron_variant	ACE2	NM_021804.2:c.2309+157G>A	NA	5.73e-05	NA	NA	NA	NA	NA	NA	NA	NA	NA	NA	NA
chrX	15563876	T	G	intron_variant	ACE2	NM_021804.2:c.2309+148A>C	NA	5.73e-05	NA	NA	NA	NA	NA	NA	NA	NA	NA	NA	NA
chrX	15563879	T	C	intron_variant	ACE2	NM_021804.2:c.2309+145A>G	NA	5.73e-05	NA	NA	NA	NA	NA	NA	NA	NA	NA	NA	NA
chrX	15563938	A	G	intron_variant	ACE2	NM_021804.2:c.2309+86T>C	NA	5.73e-05	NA	NA	NA	NA	NA	NA	NA	NA	NA	NA	NA
chrX	15563945	C	T	intron_variant	ACE2	NM_021804.2:c.2309+79G>A	NA	5.73e-05	NA	NA	NA	NA	NA	NA	NA	NA	NA	NA	NA
chrX	15564031	G	A	missense_variant	ACE2	NM_021804.2:p.Arg768Trp/c.2302C>T	rs140016715;	0.000114593	NA	NA	NA	NA	NA	NA	NA	NA	NA	1.42e-05	4.78e-05	0.0(D)	0.995(D)	3.13(M)	0.7899(D)
chrX	15564075	A	G	missense_variant	ACE2	NM_021804.2:p.Ile753Thr/c.2258T>C	NA	5.73e-05	NA	NA	NA	NA	NA	NA	NA	NA	NA	NA	NA	0.069(T)	0.05(B)	1.32(L)	-0.6226(T)
chrX	15564086	C	T	synonymous_variant	ACE2	NM_021804.2:p.Val749Val/c.2247G>A	rs35803318;	0.000286484	0.0209272	0	0.0706	0.001	0.0535	0	NA	NA	NA	0.0379553	0.0336073
chrX	15564142	G	T	missense_variant	ACE2	NM_021804.2:p.Leu731Ile/c.2191C>A	NA	5.73e-05	NA	NA	NA	NA	NA	NA	NA	NA	NA	NA	NA	0.004(D)	0.596(P)	2.845(M)	0.2563(D)
chrX	15564154	T	C	missense_variant	ACE2	NM_021804.2:p.Ile727Val/c.2179A>G	NA	5.73e-05	NA	NA	NA	NA	NA	NA	NA	NA	NA	NA	NA	0.029(D)	0.059(B)	2.455(M)	-0.0611(T)
chrX	15564175	T	C	missense_variant	ACE2	NM_021804.2:p.Asn720Asp/c.2158A>G	rs41303171;	0.000114593	0.00450331	0	0.0038	0	0.0183	0.0014	NA	NA	NA	0.0162158	0.0140004	0.061(T)	0.02(B)	2.1(M)	-0.5662(T)
chrX	15564204	C	T	missense_variant	ACE2	NM_021804.2:p.Arg710His/c.2129G>A	rs370187012;	5.73e-05	NA	NA	NA	NA	NA	NA	NA	NA	NA	4.68e-05	5.57e-05	0.0(D)	0.999(D)	3.205(M)	0.8888(D)
chrX	15564211	G	A	missense_variant	ACE2	NM_021804.2:p.Arg708Trp/c.2122C>T	rs776995986;	0.00017189	NA	NA	NA	NA	NA	NA	NA	NA	NA	1.85e-05	2.39e-05	0.0(D)	0.997(D)	3.195(M)	0.6160(D)
chrX	15564229	A	C	intron_variant	ACE2	NM_021804.2:c.2115-11T>G	NA	5.73e-05	NA	NA	NA	NA	NA	NA	NA	NA	NA	NA	NA
chrX	15564273	G	C	intron_variant	ACE2	NM_021804.2:c.2115-55C>G	rs779741411;	5.73e-05	NA	NA	NA	NA	NA	NA	NA	NA	NA	NA	NA
chrX	15564305	T	G	intron_variant	ACE2	NM_021804.2:c.2115-87A>C	NA	5.73e-05	NA	NA	NA	NA	NA	NA	NA	NA	NA	NA	NA
chrX	15564360	C	T	intron_variant	ACE2	NM_021804.2:c.2115-142G>A	NA	0.000229187	NA	NA	NA	NA	NA	NA	NA	NA	NA	9.48e-05	0.000111493
chrX	15564407	G	A	intron_variant	ACE2	NM_021804.2:c.2115-189C>T	NA	5.73e-05	NA	NA	NA	NA	NA	NA	NA	NA	NA	NA	7.96e-06
chrX	15564416	C	T	intron_variant	ACE2	NM_021804.2:c.2115-198G>A	NA	0.000229187	NA	NA	NA	NA	NA	NA	NA	NA	NA	NA	NA
chrX	15564436	G	A	intron_variant	ACE2	NM_021804.2:c.2115-218C>T	NA	0.00017189	NA	NA	NA	NA	NA	NA	NA	NA	NA	NA	NA
chrX	15564440	C	T	intron_variant	ACE2	NM_021804.2:c.2115-222G>A	NA	0.000114593	NA	NA	NA	NA	NA	NA	NA	NA	NA	0.00010143	7.96e-05
chrX	15564441	G	A	intron_variant	ACE2	NM_021804.2:c.2115-223C>T	NA	5.73e-05	NA	NA	NA	NA	NA	NA	NA	NA	NA	NA	1.59e-05
chrX	15564455	G	A	intron_variant	ACE2	NM_021804.2:c.2115-237C>T	NA	0.00017189	NA	NA	NA	NA	NA	NA	NA	NA	NA	NA	NA
chrX	15564514	C	T	intron_variant	ACE2	NM_021804.2:c.2115-296G>A	NA	5.73e-05	NA	NA	NA	NA	NA	NA	NA	NA	NA	NA	1.59e-05
chrX	15564541	T	C	intron_variant	ACE2	NM_021804.2:c.2115-323A>G	rs745948137;	0.000114593	NA	NA	NA	NA	NA	NA	NA	NA	NA	NA	7.96e-06
chrX	15564543	G	A	intron_variant	ACE2	NM_021804.2:c.2115-325C>T	NA	0.00017189	NA	NA	NA	NA	NA	NA	NA	NA	NA	NA	1.59e-05
chrX	15564559	T	A	intron_variant	ACE2	NM_021804.2:c.2115-341A>T	NA	0.00017189	NA	NA	NA	NA	NA	NA	NA	NA	NA	NA	NA
chrX	15564624	T	C	intron_variant	ACE2	NM_021804.2:c.2115-406A>G	rs1514283;	0.0317997	0.109404	0.0327	0.0267	0.3101	0.0026	0.085	0.031	0.038	0.025	0.0834531	0.0977638
chrX	15564640	T	C	intron_variant	ACE2	NM_021804.2:c.2115-422A>G	rs1514282;	0.0317997	0.111788	0.0327	0.0324	0.3161	0.0026	0.085	0.031	0.038	0.025	0.0850193	0.100288
chrX	15564663	T	C	intron_variant	ACE2	NM_021804.2:c.2115-445A>G	rs1514281;	0.0317997	0.109404	0.0327	0.0267	0.3101	0.0026	0.085	0.031	0.038	0.025	0.0829193	0.0978195
chrX	15564667	C	T	intron_variant	ACE2	NM_021804.2:c.2115-449G>A	rs2074192;	0.409099	0.363179	0.428	0.3989	0.346	0.4256	0.2256	0.434	0.463	0.405	0.424648	0.401639
chrX	15564686	G	A	intron_variant	ACE2	NM_021804.2:c.2115-468C>T	NA	5.73e-05	NA	NA	NA	NA	NA	NA	NA	NA	NA	NA	NA
chrX	15564700	C	A	intron_variant	ACE2	NM_021804.2:c.2115-482G>T	NA	5.73e-05	NA	NA	NA	NA	NA	NA	NA	NA	NA	NA	NA
chrX	15564776	C	T	intron_variant	ACE2	NM_021804.2:c.2115-558G>A	NA	0.000114593	NA	NA	NA	NA	NA	NA	NA	NA	NA	NA	5.57e-05
chrX	15564777	G	A	intron_variant	ACE2	NM_021804.2:c.2115-559C>T	rs767481358;	5.73e-05	NA	NA	NA	NA	NA	NA	NA	NA	NA	NA	7.96e-06
chrX	15564843	G	A	intron_variant	ACE2	NM_021804.2:c.2115-625C>T	rs233575;	0.997192	0.863311	0.9961	0.7863	0.988	0.6645	0.8162	0.997	0.994	1	0.77384	0.780406
chrX	15564883	C	T	intron_variant	ACE2	NM_021804.2:c.2115-665G>A	rs753514899;	5.73e-05	NA	NA	NA	NA	NA	NA	NA	NA	NA	NA	NA
chrX	15564927	A	G	intron_variant	ACE2	NM_021804.2:c.2115-709T>C	rs754605528;	5.73e-05	NA	NA	NA	NA	NA	NA	NA	NA	NA	NA	NA
chrX	15564930	G	T	intron_variant	ACE2	NM_021804.2:c.2115-712C>A	NA	5.73e-05	NA	NA	NA	NA	NA	NA	NA	NA	NA	NA	NA
chrX	15564932	G	A	intron_variant	ACE2	NM_021804.2:c.2115-714C>T	NA	0.000286484	NA	NA	NA	NA	NA	NA	NA	NA	NA	NA	1.59e-05
chrX	15565048	T	C	intron_variant	ACE2	NM_021804.2:c.2115-830A>G	NA	5.73e-05	NA	NA	NA	NA	NA	NA	NA	NA	NA	NA	NA
chrX	15565056	C	T	intron_variant	ACE2	NM_021804.2:c.2115-838G>A	NA	0.00017189	NA	NA	NA	NA	NA	NA	NA	NA	NA	NA	NA
chrX	15565088	C	A	intron_variant	ACE2	NM_021804.2:c.2115-870G>T	NA	0.000286484	NA	NA	NA	NA	NA	NA	NA	NA	NA	NA	3.19e-05
chrX	15565088	C	T	intron_variant	ACE2	NM_021804.2:c.2115-870G>A	NA	0.00017189	NA	NA	NA	NA	NA	NA	NA	NA	NA	NA	NA
chrX	15565133	C	T	intron_variant	ACE2	NM_021804.2:c.2115-915G>A	rs181390351;	0.00464104	0.000264901	0.0013	0	0	0	0	0.003145	NA	0.006329	0.000464274	0.000390227
chrX	15565185	A	G	intron_variant	ACE2	NM_021804.2:c.2115-967T>C	NA	5.73e-05	NA	NA	NA	NA	NA	NA	NA	NA	NA	NA	NA
chrX	15565198	C	T	intron_variant	ACE2	NM_021804.2:c.2115-980G>A	NA	5.73e-05	NA	NA	NA	NA	NA	NA	NA	NA	NA	NA	7.96e-06
chrX	15565201	T	C	intron_variant	ACE2	NM_021804.2:c.2115-983A>G	rs561486538;	0.000286484	NA	NA	NA	NA	NA	NA	NA	NA	NA	4.64e-05	3.98e-05
chrX	15565243	T	A	intron_variant	ACE2	NM_021804.2:c.2114+1010A>T	NA	5.73e-05	NA	NA	NA	NA	NA	NA	NA	NA	NA	NA	NA
chrX	15565311	G	A	intron_variant	ACE2	NM_021804.2:c.2114+942C>T	NA	5.73e-05	NA	NA	NA	NA	NA	NA	NA	NA	NA	NA	NA
chrX	15565326	A	C	intron_variant	ACE2	NM_021804.2:c.2114+927T>G	NA	5.73e-05	NA	NA	NA	NA	NA	NA	NA	NA	NA	NA	NA
chrX	15565338	C	G	intron_variant	ACE2	NM_021804.2:c.2114+915G>C	NA	5.73e-05	NA	NA	NA	NA	NA	NA	NA	NA	NA	NA	NA
chrX	15565375	C	G	intron_variant	ACE2	NM_021804.2:c.2114+878G>C	NA	0.000114593	NA	NA	NA	NA	NA	NA	NA	NA	NA	NA	1.59e-05
chrX	15565390	G	C	intron_variant	ACE2	NM_021804.2:c.2114+863C>G	NA	5.73e-05	NA	NA	NA	NA	NA	NA	NA	NA	NA	NA	NA
chrX	15565394	T	C	intron_variant	ACE2	NM_021804.2:c.2114+859A>G	NA	5.73e-05	NA	NA	NA	NA	NA	NA	NA	NA	NA	NA	NA
chrX	15565395	T	C	intron_variant	ACE2	NM_021804.2:c.2114+858A>G	NA	5.73e-05	NA	NA	NA	NA	NA	NA	NA	NA	NA	NA	NA
chrX	15565410	C	T	intron_variant	ACE2	NM_021804.2:c.2114+843G>A	NA	5.73e-05	NA	NA	NA	NA	NA	NA	NA	NA	NA	NA	2.39e-05
chrX	15565417	C	T	intron_variant	ACE2	NM_021804.2:c.2114+836G>A	NA	0.000572967	NA	NA	NA	NA	NA	NA	NA	NA	NA	NA	3.19e-05
chrX	15565418	G	A	intron_variant	ACE2	NM_021804.2:c.2114+835C>T	rs780230661;	5.73e-05	NA	NA	NA	NA	NA	NA	NA	NA	NA	NA	1.59e-05
chrX	15565425	C	A	intron_variant	ACE2	NM_021804.2:c.2114+828G>T	NA	0.00017189	NA	NA	NA	NA	NA	NA	NA	NA	NA	NA	2.39e-05
chrX	15565454	G	A	intron_variant	ACE2	NM_021804.2:c.2114+799C>T	rs749570544;	5.73e-05	NA	NA	NA	NA	NA	NA	NA	NA	NA	NA	NA
chrX	15565524	G	T	intron_variant	ACE2	NM_021804.2:c.2114+729C>A	NA	5.73e-05	NA	NA	NA	NA	NA	NA	NA	NA	NA	NA	3.19e-05
chrX	15565592	C	G	intron_variant	ACE2	NM_021804.2:c.2114+661G>C	rs771703212;	0.000114593	NA	NA	NA	NA	NA	NA	NA	NA	NA	NA	NA
chrX	15565604	C	A	intron_variant	ACE2	NM_021804.2:c.2114+649G>T	rs773202415;	0.000401077	NA	NA	NA	NA	NA	NA	NA	NA	NA	NA	7.96e-06
chrX	15565656	G	A	intron_variant	ACE2	NM_021804.2:c.2114+597C>T	NA	0.000114593	NA	NA	NA	NA	NA	NA	NA	NA	NA	9.25e-05	6.37e-05
chrX	15565729	T	C	intron_variant	ACE2	NM_021804.2:c.2114+524A>G	rs186277162;	0.0053286	0.000794702	0.0039	0	0	0	0	0.009434	0.00625	0.013	0.000416223	0.000326516
chrX	15565730	A	G	intron_variant	ACE2	NM_021804.2:c.2114+523T>C	NA	5.73e-05	NA	NA	NA	NA	NA	NA	NA	NA	NA	NA	NA
chrX	15565741	T	C	intron_variant	ACE2	NM_021804.2:c.2114+512A>G	NA	5.73e-05	NA	NA	NA	NA	NA	NA	NA	NA	NA	NA	NA
chrX	15565776	C	T	intron_variant	ACE2	NM_021804.2:c.2114+477G>A	NA	5.73e-05	NA	NA	NA	NA	NA	NA	NA	NA	NA	NA	NA
chrX	15565781	C	G	intron_variant	ACE2	NM_021804.2:c.2114+472G>C	rs714205;	0.555435	0.308344	0.5353	0.3034	0.1007	0.205	0.4708	0.531	0.494	0.57	0.186256	0.203125
chrX	15565824	G	A	intron_variant	ACE2	NM_021804.2:c.2114+429C>T	rs763287957;	5.73e-05	NA	NA	NA	NA	NA	NA	NA	NA	NA	0.000786891	0.000414118
chrX	15565831	T	C	intron_variant	ACE2	NM_021804.2:c.2114+422A>G	NA	5.73e-05	NA	NA	NA	NA	NA	NA	NA	NA	NA	NA	NA
chrX	15565876	A	G	intron_variant	ACE2	NM_021804.2:c.2114+377T>C	NA	0.000229187	NA	NA	NA	NA	NA	NA	NA	NA	NA	NA	NA
chrX	15565906	C	A	intron_variant	ACE2	NM_021804.2:c.2114+347G>T	NA	5.73e-05	NA	NA	NA	NA	NA	NA	NA	NA	NA	NA	NA
chrX	15565929	G	A	intron_variant	ACE2	NM_021804.2:c.2114+324C>T	NA	5.73e-05	NA	NA	NA	NA	NA	NA	NA	NA	NA	NA	NA
chrX	15566033	T	A	intron_variant	ACE2	NM_021804.2:c.2114+220A>T	NA	5.73e-05	NA	NA	NA	NA	NA	NA	NA	NA	NA	NA	NA
chrX	15566059	C	G	intron_variant	ACE2	NM_021804.2:c.2114+194G>C	NA	5.73e-05	NA	NA	NA	NA	NA	NA	NA	NA	NA	NA	NA
chrX	15566116	C	T	intron_variant	ACE2	NM_021804.2:c.2114+137G>A	NA	0.000114593	NA	NA	NA	NA	NA	NA	NA	NA	NA	NA	7.96e-06
chrX	15566229	C	A	intron_variant	ACE2	NM_021804.2:c.2114+24G>T	NA	5.73e-05	NA	NA	NA	NA	NA	NA	NA	NA	NA	NA	NA
chrX	15566393	C	T	intron_variant	ACE2	NM_021804.2:c.1998-24G>A	NA	5.73e-05	NA	NA	NA	NA	NA	NA	NA	NA	NA	5.88e-06	NA
chrX	15566418	A	G	intron_variant	ACE2	NM_021804.2:c.1998-49T>C	NA	5.73e-05	NA	NA	NA	NA	NA	NA	NA	NA	NA	NA	NA
chrX	15566484	G	C	intron_variant	ACE2	NM_021804.2:c.1998-115C>G	NA	5.73e-05	NA	NA	NA	NA	NA	NA	NA	NA	NA	NA	NA
chrX	15566562	C	T	intron_variant	ACE2	NM_021804.2:c.1998-193G>A	NA	5.73e-05	NA	NA	NA	NA	NA	NA	NA	NA	NA	NA	NA
chrX	15566567	T	C	intron_variant	ACE2	NM_021804.2:c.1998-198A>G	NA	0.00017189	NA	NA	NA	NA	NA	NA	NA	NA	NA	4.59e-05	NA
chrX	15566585	G	C	intron_variant	ACE2	NM_021804.2:c.1998-216C>G	NA	0.00017189	NA	NA	NA	NA	NA	NA	NA	NA	NA	4.59e-05	NA
chrX	15566590	G	C	intron_variant	ACE2	NM_021804.2:c.1998-221C>G	NA	5.73e-05	NA	NA	NA	NA	NA	NA	NA	NA	NA	NA	2.39e-05
chrX	15566598	T	A	intron_variant	ACE2	NM_021804.2:c.1998-229A>T	NA	0.000229187	NA	NA	NA	NA	NA	NA	NA	NA	NA	NA	3.98e-05
chrX	15566627	T	C	intron_variant	ACE2	NM_021804.2:c.1998-258A>G	NA	5.73e-05	NA	NA	NA	NA	NA	NA	NA	NA	NA	NA	NA
chrX	15566702	T	C	intron_variant	ACE2	NM_021804.2:c.1998-333A>G	rs761331737;	0.00034378	NA	NA	NA	NA	NA	NA	NA	NA	NA	NA	3.19e-05
chrX	15566720	G	A	intron_variant	ACE2	NM_021804.2:c.1998-351C>T	NA	5.73e-05	NA	NA	NA	NA	NA	NA	NA	NA	NA	NA	NA
chrX	15566721	C	T	intron_variant	ACE2	NM_021804.2:c.1998-352G>A	NA	0.000401077	NA	NA	NA	NA	NA	NA	NA	NA	NA	NA	3.19e-05
chrX	15566787	G	A	intron_variant	ACE2	NM_021804.2:c.1998-418C>T	NA	5.73e-05	NA	NA	NA	NA	NA	NA	NA	NA	NA	4.67e-05	2.39e-05
chrX	15566829	A	C	intron_variant	ACE2	NM_021804.2:c.1998-460T>G	NA	0.000401077	NA	NA	NA	NA	NA	NA	NA	NA	NA	NA	NA
chrX	15566916	C	G	intron_variant	ACE2	NM_021804.2:c.1998-547G>C	NA	5.73e-05	NA	NA	NA	NA	NA	NA	NA	NA	NA	NA	NA
chrX	15567015	G	A	intron_variant	ACE2	NM_021804.2:c.1998-646C>T	NA	5.73e-05	NA	NA	NA	NA	NA	NA	NA	NA	NA	NA	NA
chrX	15567064	C	A	intron_variant	ACE2	NM_021804.2:c.1997+662G>T	NA	5.73e-05	NA	NA	NA	NA	NA	NA	NA	NA	NA	NA	NA
chrX	15567129	C	T	intron_variant	ACE2	NM_021804.2:c.1997+597G>A	NA	5.73e-05	NA	NA	NA	NA	NA	NA	NA	NA	NA	NA	NA
chrX	15567131	C	T	intron_variant	ACE2	NM_021804.2:c.1997+595G>A	NA	0.000114593	NA	NA	NA	NA	NA	NA	NA	NA	NA	NA	NA
chrX	15567238	T	C	intron_variant	ACE2	NM_021804.2:c.1997+488A>G	NA	0.00034378	NA	NA	NA	NA	NA	NA	NA	NA	NA	NA	NA
chrX	15567245	C	T	intron_variant	ACE2	NM_021804.2:c.1997+481G>A	rs746771045;	0.000114593	NA	NA	NA	NA	NA	NA	NA	NA	NA	NA	1.59e-05
chrX	15567247	T	A	intron_variant	ACE2	NM_021804.2:c.1997+479A>T	NA	0.00017189	NA	NA	NA	NA	NA	NA	NA	NA	NA	NA	NA
chrX	15567277	C	T	intron_variant	ACE2	NM_021804.2:c.1997+449G>A	NA	5.73e-05	NA	NA	NA	NA	NA	NA	NA	NA	NA	NA	NA
chrX	15567286	G	T	intron_variant	ACE2	NM_021804.2:c.1997+440C>A	NA	5.73e-05	NA	NA	NA	NA	NA	NA	NA	NA	NA	NA	NA
chrX	15567358	G	T	intron_variant	ACE2	NM_021804.2:c.1997+368C>A	rs747549655;	0.000114593	NA	NA	NA	NA	NA	NA	NA	NA	NA	0.000651587	0.000175204
chrX	15567401	C	A	intron_variant	ACE2	NM_021804.2:c.1997+325G>T	NA	5.73e-05	NA	NA	NA	NA	NA	NA	NA	NA	NA	4.64e-05	NA
chrX	15567562	C	T	intron_variant	ACE2	NM_021804.2:c.1997+164G>A	NA	5.73e-05	NA	NA	NA	NA	NA	NA	NA	NA	NA	NA	NA
chrX	15567563	C	T	intron_variant	ACE2	NM_021804.2:c.1997+163G>A	rs373723722;	0.000572967	0.0015894	0.0079	0	0	0	0	NA	NA	NA	4.65e-05	7.96e-05
chrX	15567568	T	C	intron_variant	ACE2	NM_021804.2:c.1997+158A>G	NA	0.000114593	NA	NA	NA	NA	NA	NA	NA	NA	NA	NA	NA
chrX	15567569	G	A	intron_variant	ACE2	NM_021804.2:c.1997+157C>T	NA	0.000114593	NA	NA	NA	NA	NA	NA	NA	NA	NA	NA	7.96e-06
chrX	15567672	A	G	intron_variant	ACE2	NM_021804.2:c.1997+54T>C	NA	5.73e-05	NA	NA	NA	NA	NA	NA	NA	NA	NA	NA	NA
chrX	15567713	C	A	intron_variant	ACE2	NM_021804.2:c.1997+13G>T	NA	5.73e-05	NA	NA	NA	NA	NA	NA	NA	NA	NA	NA	NA
chrX	15567749	T	A	synonymous_variant	ACE2	NM_021804.2:p.Val658Val/c.1974A>T	NA	5.73e-05	NA	NA	NA	NA	NA	NA	NA	NA	NA	NA	NA
chrX	15567751	C	T	missense_variant	ACE2	NM_021804.2:p.Val658Ile/c.1972G>A	NA	5.73e-05	NA	NA	NA	NA	NA	NA	NA	NA	NA	6.11e-06	NA	0.784(T)	0.003(B)	0.83(L)	-0.7184(T)
chrX	15567810	T	C	missense_variant	ACE2	NM_021804.2:p.Asn638Ser/c.1913A>G	rs183135788;	0.00148971	0.000529801	0.0026	0	0	0	0	0.006289	NA	0.013	0.00024886	0.000238914	0.149(T)	0.054(B)	1.92(L)	-0.4029(T)
chrX	15567864	C	T	intron_variant	ACE2	NM_021804.2:c.1897-38G>A	rs61433707;	0.00962585	0.00582781	0.0131	0	0.012	0	0	0.019	0.025	0.013	0.00188239	0.00434824
chrX	15567894	C	G	intron_variant	ACE2	NM_021804.2:c.1897-68G>C	rs376693646;	5.73e-05	NA	NA	NA	NA	NA	NA	NA	NA	NA	0.00013776	1.59e-05
chrX	15567923	C	A	intron_variant	ACE2	NM_021804.2:c.1897-97G>T	NA	5.73e-05	NA	NA	NA	NA	NA	NA	NA	NA	NA	NA	4.78e-05
chrX	15567936	A	G	intron_variant	ACE2	NM_021804.2:c.1897-110T>C	NA	0.000114593	NA	NA	NA	NA	NA	NA	NA	NA	NA	NA	NA
chrX	15567966	C	T	intron_variant	ACE2	NM_021804.2:c.1897-140G>A	NA	0.000114593	NA	NA	NA	NA	NA	NA	NA	NA	NA	NA	NA
chrX	15567968	G	A	intron_variant	ACE2	NM_021804.2:c.1897-142C>T	NA	0.000114593	NA	NA	NA	NA	NA	NA	NA	NA	NA	NA	3.98e-05
chrX	15567968	G	C	intron_variant	ACE2	NM_021804.2:c.1897-142C>G	NA	5.73e-05	NA	NA	NA	NA	NA	NA	NA	NA	NA	NA	NA
chrX	15568006	G	A	intron_variant	ACE2	NM_021804.2:c.1897-180C>T	NA	0.00017189	NA	NA	NA	NA	NA	NA	NA	NA	NA	NA	1.59e-05
chrX	15568021	G	A	intron_variant	ACE2	NM_021804.2:c.1897-195C>T	NA	0.00017189	NA	NA	NA	NA	NA	NA	NA	NA	NA	NA	3.19e-05
chrX	15568062	T	G	intron_variant	ACE2	NM_021804.2:c.1897-236A>C	NA	0.000458374	NA	NA	NA	NA	NA	NA	NA	NA	NA	NA	7.96e-06
chrX	15568070	A	C	intron_variant	ACE2	NM_021804.2:c.1897-244T>G	NA	0.000401077	NA	NA	NA	NA	NA	NA	NA	NA	NA	NA	3.19e-05
chrX	15568092	C	T	intron_variant	ACE2	NM_021804.2:c.1897-266G>A	NA	5.73e-05	NA	NA	NA	NA	NA	NA	NA	NA	NA	NA	NA
chrX	15568133	C	T	intron_variant	ACE2	NM_021804.2:c.1897-307G>A	NA	0.000114593	NA	NA	NA	NA	NA	NA	NA	NA	NA	NA	7.96e-06
chrX	15568192	C	T	intron_variant	ACE2	NM_021804.2:c.1897-366G>A	rs760123017;	5.73e-05	NA	NA	NA	NA	NA	NA	NA	NA	NA	NA	3.19e-05
chrX	15568196	G	A	intron_variant	ACE2	NM_021804.2:c.1897-370C>T	NA	5.73e-05	NA	NA	NA	NA	NA	NA	NA	NA	NA	NA	NA
chrX	15568248	A	G	intron_variant	ACE2	NM_021804.2:c.1897-422T>C	NA	5.73e-05	NA	NA	NA	NA	NA	NA	NA	NA	NA	NA	NA
chrX	15568325	A	G	intron_variant	ACE2	NM_021804.2:c.1897-499T>C	rs1514280;	0.997078	0.802119	0.9961	0.7538	0.7916	0.6554	0.8022	0.997	0.994	1	0.721067	0.725806
chrX	15568371	G	A	intron_variant	ACE2	NM_021804.2:c.1897-545C>T	NA	0.000114593	NA	NA	NA	NA	NA	NA	NA	NA	NA	NA	NA
chrX	15568391	A	G	intron_variant	ACE2	NM_021804.2:c.1897-565T>C	NA	0.000114593	NA	NA	NA	NA	NA	NA	NA	NA	NA	NA	5.57e-05
chrX	15568563	T	G	intron_variant	ACE2	NM_021804.2:c.1897-737A>C	NA	5.73e-05	NA	NA	NA	NA	NA	NA	NA	NA	NA	NA	NA
chrX	15568602	A	G	intron_variant	ACE2	NM_021804.2:c.1897-776T>C	NA	0.000229187	NA	NA	NA	NA	NA	NA	NA	NA	NA	4.68e-05	NA
chrX	15568696	T	C	intron_variant	ACE2	NM_021804.2:c.1897-870A>G	NA	0.000114593	NA	NA	NA	NA	NA	NA	NA	NA	NA	NA	0.000215023
chrX	15568712	C	T	intron_variant	ACE2	NM_021804.2:c.1897-886G>A	NA	5.73e-05	NA	NA	NA	NA	NA	NA	NA	NA	NA	NA	1.59e-05
chrX	15568717	T	C	intron_variant	ACE2	NM_021804.2:c.1897-891A>G	NA	5.73e-05	NA	NA	NA	NA	NA	NA	NA	NA	NA	NA	NA
chrX	15568772	A	G	intron_variant	ACE2	NM_021804.2:c.1897-946T>C	NA	0.000572967	NA	NA	NA	NA	NA	NA	NA	NA	NA	NA	3.19e-05
chrX	15568841	C	T	intron_variant	ACE2	NM_021804.2:c.1897-1015G>A	rs4240157;	0.965106	0.682119	0.9634	0.7195	0.4566	0.641	0.7145	0.965	0.956	0.975	0.61905	0.614488
chrX	15568878	A	G	intron_variant	ACE2	NM_021804.2:c.1897-1052T>C	NA	0.000114593	NA	NA	NA	NA	NA	NA	NA	NA	NA	NA	NA
chrX	15568921	T	C	intron_variant	ACE2	NM_021804.2:c.1897-1095A>G	NA	5.73e-05	NA	NA	NA	NA	NA	NA	NA	NA	NA	NA	NA
chrX	15568922	C	T	intron_variant	ACE2	NM_021804.2:c.1897-1096G>A	NA	5.73e-05	NA	NA	NA	NA	NA	NA	NA	NA	NA	NA	NA
chrX	15568933	G	A	intron_variant	ACE2	NM_021804.2:c.1897-1107C>T	rs757077008;	0.000114593	NA	NA	NA	NA	NA	NA	NA	NA	NA	4.65e-05	1.59e-05
chrX	15568978	A	G	intron_variant	ACE2	NM_021804.2:c.1897-1152T>C	NA	5.73e-05	NA	NA	NA	NA	NA	NA	NA	NA	NA	NA	NA
chrX	15569002	C	T	intron_variant	ACE2	NM_021804.2:c.1897-1176G>A	NA	5.73e-05	NA	NA	NA	NA	NA	NA	NA	NA	NA	NA	NA
chrX	15569024	A	G	intron_variant	ACE2	NM_021804.2:c.1897-1198T>C	NA	5.73e-05	NA	NA	NA	NA	NA	NA	NA	NA	NA	NA	NA
chrX	15569042	T	A	intron_variant	ACE2	NM_021804.2:c.1897-1216A>T	NA	5.73e-05	NA	NA	NA	NA	NA	NA	NA	NA	NA	NA	NA
chrX	15569045	T	C	intron_variant	ACE2	NM_021804.2:c.1897-1219A>G	NA	5.73e-05	NA	NA	NA	NA	NA	NA	NA	NA	NA	4.6e-05	3.98e-05
chrX	15569095	C	G	intron_variant	ACE2	NM_021804.2:c.1896+1200G>C	NA	5.73e-05	NA	NA	NA	NA	NA	NA	NA	NA	NA	NA	NA
chrX	15569118	G	A	intron_variant	ACE2	NM_021804.2:c.1896+1177C>T	NA	5.73e-05	NA	NA	NA	NA	NA	NA	NA	NA	NA	NA	NA
chrX	15569126	G	T	intron_variant	ACE2	NM_021804.2:c.1896+1169C>A	NA	0.000114593	NA	NA	NA	NA	NA	NA	NA	NA	NA	NA	3.19e-05
chrX	15569130	T	C	intron_variant	ACE2	NM_021804.2:c.1896+1165A>G	NA	5.73e-05	NA	NA	NA	NA	NA	NA	NA	NA	NA	NA	NA
chrX	15569149	A	G	intron_variant	ACE2	NM_021804.2:c.1896+1146T>C	NA	0.0002865	NA	NA	NA	NA	NA	NA	NA	NA	NA	NA	7.96e-06
chrX	15569159	T	C	intron_variant	ACE2	NM_021804.2:c.1896+1136A>G	NA	5.73e-05	NA	NA	NA	NA	NA	NA	NA	NA	NA	NA	NA
chrX	15569177	T	C	intron_variant	ACE2	NM_021804.2:c.1896+1118A>G	NA	5.73e-05	NA	NA	NA	NA	NA	NA	NA	NA	NA	NA	7.96e-06
chrX	15569187	A	C	intron_variant	ACE2	NM_021804.2:c.1896+1108T>G	rs192692847;	0.00303673	0.000529801	0.0026	0	0	0	0	0.003145	NA	0.006329	0.000137722	0.000127421
chrX	15569237	C	A	intron_variant	ACE2	NM_021804.2:c.1896+1058G>T	NA	0.000114593	NA	NA	NA	NA	NA	NA	NA	NA	NA	NA	NA
chrX	15569285	T	C	intron_variant	ACE2	NM_021804.2:c.1896+1010A>G	NA	0.000114593	NA	NA	NA	NA	NA	NA	NA	NA	NA	NA	NA
chrX	15569345	C	A	intron_variant	ACE2	NM_021804.2:c.1896+950G>T	NA	5.73e-05	NA	NA	NA	NA	NA	NA	NA	NA	NA	NA	NA
chrX	15569353	C	T	intron_variant	ACE2	NM_021804.2:c.1896+942G>A	NA	5.73e-05	NA	NA	NA	NA	NA	NA	NA	NA	NA	4.61e-05	5.57e-05
chrX	15569381	C	G	intron_variant	ACE2	NM_021804.2:c.1896+914G>C	rs4646176;	0.031857	0.069404	0.0327	0.0191	0.1645	0.0013	0.085	0.031	0.038	0.025	0.0443474	0.0485793
chrX	15569431	C	T	intron_variant	ACE2	NM_021804.2:c.1896+864G>A	NA	5.73e-05	NA	NA	NA	NA	NA	NA	NA	NA	NA	NA	NA
chrX	15569451	A	C	intron_variant	ACE2	NM_021804.2:c.1896+844T>G	NA	5.73e-05	NA	NA	NA	NA	NA	NA	NA	NA	NA	NA	NA
chrX	15569506	C	T	intron_variant	ACE2	NM_021804.2:c.1896+789G>A	NA	0.000114593	NA	NA	NA	NA	NA	NA	NA	NA	NA	NA	NA
chrX	15569515	G	A	intron_variant	ACE2	NM_021804.2:c.1896+780C>T	NA	0.000114593	NA	NA	NA	NA	NA	NA	NA	NA	NA	NA	NA
chrX	15569601	A	T	intron_variant	ACE2	NM_021804.2:c.1896+694T>A	NA	5.73e-05	NA	NA	NA	NA	NA	NA	NA	NA	NA	NA	NA
chrX	15569742	T	C	intron_variant	ACE2	NM_021804.2:c.1896+553A>G	NA	5.73e-05	NA	NA	NA	NA	NA	NA	NA	NA	NA	NA	7.17e-05
chrX	15569796	T	C	intron_variant	ACE2	NM_021804.2:c.1896+499A>G	NA	5.73e-05	NA	NA	NA	NA	NA	NA	NA	NA	NA	NA	NA
chrX	15569829	C	T	intron_variant	ACE2	NM_021804.2:c.1896+466G>A	NA	0.00017189	NA	NA	NA	NA	NA	NA	NA	NA	NA	NA	NA
chrX	15569930	A	G	intron_variant	ACE2	NM_021804.2:c.1896+365T>C	NA	5.73e-05	NA	NA	NA	NA	NA	NA	NA	NA	NA	NA	NA
chrX	15569938	C	T	intron_variant	ACE2	NM_021804.2:c.1896+357G>A	NA	0.000114593	NA	NA	NA	NA	NA	NA	NA	NA	NA	NA	7.96e-06
chrX	15570007	G	A	intron_variant	ACE2	NM_021804.2:c.1896+288C>T	NA	0.00034378	NA	NA	NA	NA	NA	NA	NA	NA	NA	4.59e-05	7.17e-05
chrX	15570025	T	G	intron_variant	ACE2	NM_021804.2:c.1896+270A>C	NA	5.73e-05	NA	NA	NA	NA	NA	NA	NA	NA	NA	NA	NA
chrX	15570027	G	A	intron_variant	ACE2	NM_021804.2:c.1896+268C>T	rs150200247;	0.00315132	0.000529801	0.0026	0	0	0	0	NA	NA	NA	0.000137482	0.000262806
chrX	15570043	G	A	intron_variant	ACE2	NM_021804.2:c.1896+252C>T	NA	5.73e-05	NA	NA	NA	NA	NA	NA	NA	NA	NA	NA	NA
chrX	15570127	G	A	intron_variant	ACE2	NM_021804.2:c.1896+168C>T	NA	5.73e-05	NA	NA	NA	NA	NA	NA	NA	NA	NA	NA	NA
chrX	15570148	C	G	intron_variant	ACE2	NM_021804.2:c.1896+147G>C	rs4646174;	0.965106	0.683179	0.9634	0.7214	0.4536	0.6488	0.7145	0.965	0.956	0.975	0.623439	0.616057
chrX	15570169	T	A	intron_variant	ACE2	NM_021804.2:c.1896+126A>T	NA	5.73e-05	NA	NA	NA	NA	NA	NA	NA	NA	NA	NA	NA
chrX	15570195	C	G	intron_variant	ACE2	NM_021804.2:c.1896+100G>C	NA	5.73e-05	NA	NA	NA	NA	NA	NA	NA	NA	NA	NA	NA
chrX	15570199	T	C	intron_variant	ACE2	NM_021804.2:c.1896+96A>G	rs181161610;	0.00641724	0.000529801	0.0026	0	0	0	0	0.006289	0.00625	0.006329	0.00013725	0.000461901
chrX	15570231	T	A	intron_variant	ACE2	NM_021804.2:c.1896+64A>T	rs184874220;	0.00458374	0.000264901	0.0013	0	0	0	0	0.003145	0.00625	NA	9.17e-05	0.000414118
chrX	15570253	T	C	intron_variant	ACE2	NM_021804.2:c.1896+42A>G	NA	5.73e-05	NA	NA	NA	NA	NA	NA	NA	NA	NA	NA	NA
chrX	15570253	T	G	intron_variant	ACE2	NM_021804.2:c.1896+42A>C	NA	0.000114593	NA	NA	NA	NA	NA	NA	NA	NA	NA	NA	7.96e-06
chrX	15570311	G	A	missense_variant	ACE2	NM_021804.2:p.Ala627Val/c.1880C>T	rs748163894;	0.000859451	NA	NA	NA	NA	NA	NA	NA	NA	NA	1.12e-05	7.17e-05	0.027(D)	0.713(P)	2.89(M)	-0.2922(T)
chrX	15570376	C	T	intron_variant	ACE2	NM_021804.2:c.1838-23G>A	NA	0.00017189	NA	NA	NA	NA	NA	NA	NA	NA	NA	5.69e-06	7.96e-06
chrX	15570385	A	T	intron_variant	ACE2	NM_021804.2:c.1838-32T>A	NA	5.73e-05	NA	NA	NA	NA	NA	NA	NA	NA	NA	NA	NA
chrX	15570410	C	T	intron_variant	ACE2	NM_021804.2:c.1838-57G>A	NA	5.73e-05	NA	NA	NA	NA	NA	NA	NA	NA	NA	NA	NA
chrX	15570490	C	T	intron_variant	ACE2	NM_021804.2:c.1838-137G>A	NA	5.73e-05	NA	NA	NA	NA	NA	NA	NA	NA	NA	0.000138096	0.000111493
chrX	15570501	G	A	intron_variant	ACE2	NM_021804.2:c.1838-148C>T	NA	5.73e-05	NA	NA	NA	NA	NA	NA	NA	NA	NA	NA	NA
chrX	15570505	C	G	intron_variant	ACE2	NM_021804.2:c.1838-152G>C	rs764130657;	0.000572967	NA	NA	NA	NA	NA	NA	NA	NA	NA	NA	3.19e-05
chrX	15570610	A	G	intron_variant	ACE2	NM_021804.2:c.1838-257T>C	NA	5.73e-05	NA	NA	NA	NA	NA	NA	NA	NA	NA	NA	NA
chrX	15570656	G	A	intron_variant	ACE2	NM_021804.2:c.1838-303C>T	NA	5.73e-05	NA	NA	NA	NA	NA	NA	NA	NA	NA	NA	NA
chrX	15570689	G	T	intron_variant	ACE2	NM_021804.2:c.1838-336C>A	NA	0.000229187	NA	NA	NA	NA	NA	NA	NA	NA	NA	NA	1.59e-05
chrX	15570721	C	T	intron_variant	ACE2	NM_021804.2:c.1838-368G>A	NA	5.73e-05	NA	NA	NA	NA	NA	NA	NA	NA	NA	NA	NA
chrX	15570797	G	A	intron_variant	ACE2	NM_021804.2:c.1838-444C>T	NA	0.00017189	NA	NA	NA	NA	NA	NA	NA	NA	NA	NA	NA
chrX	15570820	G	T	intron_variant	ACE2	NM_021804.2:c.1838-467C>A	NA	5.73e-05	NA	NA	NA	NA	NA	NA	NA	NA	NA	NA	7.96e-06
chrX	15570905	T	C	intron_variant	ACE2	NM_021804.2:c.1838-552A>G	rs4646171;	0.0319143	0.0701987	0.0327	0.0191	0.1675	0.0013	0.085	0.031	0.038	0.025	0.0443526	0.0489058
chrX	15570937	C	T	intron_variant	ACE2	NM_021804.2:c.1838-584G>A	rs767712906;	0.000114593	NA	NA	NA	NA	NA	NA	NA	NA	NA	NA	3.19e-05
chrX	15570960	C	T	intron_variant	ACE2	NM_021804.2:c.1838-607G>A	NA	0.00017189	NA	NA	NA	NA	NA	NA	NA	NA	NA	4.65e-05	6.37e-05
chrX	15571013	A	G	intron_variant	ACE2	NM_021804.2:c.1837+611T>C	NA	0.0001146	NA	NA	NA	NA	NA	NA	NA	NA	NA	NA	NA
chrX	15571064	T	C	intron_variant	ACE2	NM_021804.2:c.1837+560A>G	NA	0.000114593	NA	NA	NA	NA	NA	NA	NA	NA	NA	NA	NA
chrX	15571089	T	C	intron_variant	ACE2	NM_021804.2:c.1837+535A>G	NA	5.73e-05	NA	NA	NA	NA	NA	NA	NA	NA	NA	NA	NA
chrX	15571103	T	G	intron_variant	ACE2	NM_021804.2:c.1837+521A>C	NA	5.73e-05	NA	NA	NA	NA	NA	NA	NA	NA	NA	NA	NA
chrX	15571142	C	T	intron_variant	ACE2	NM_021804.2:c.1837+482G>A	NA	5.73e-05	NA	NA	NA	NA	NA	NA	NA	NA	NA	NA	3.19e-05
chrX	15571152	A	C	intron_variant	ACE2	NM_021804.2:c.1837+472T>G	NA	5.73e-05	NA	NA	NA	NA	NA	NA	NA	NA	NA	NA	NA
chrX	15571247	A	T	intron_variant	ACE2	NM_021804.2:c.1837+377T>A	NA	5.73e-05	NA	NA	NA	NA	NA	NA	NA	NA	NA	9.19e-05	7.17e-05
chrX	15571261	T	C	intron_variant	ACE2	NM_021804.2:c.1837+363A>G	NA	5.73e-05	NA	NA	NA	NA	NA	NA	NA	NA	NA	NA	NA
chrX	15571275	G	A	intron_variant	ACE2	NM_021804.2:c.1837+349C>T	NA	5.73e-05	NA	NA	NA	NA	NA	NA	NA	NA	NA	NA	NA
chrX	15571280	G	A	intron_variant	ACE2	NM_021804.2:c.1837+344C>T	NA	0.000114593	NA	NA	NA	NA	NA	NA	NA	NA	NA	NA	NA
chrX	15571307	A	G	intron_variant	ACE2	NM_021804.2:c.1837+317T>C	rs575651898;	0.000916748	NA	NA	NA	NA	NA	NA	NA	NA	NA	4.58e-05	7.17e-05
chrX	15571455	T	C	intron_variant	ACE2	NM_021804.2:c.1837+169A>G	NA	5.73e-05	NA	NA	NA	NA	NA	NA	NA	NA	NA	NA	NA
chrX	15571458	T	G	intron_variant	ACE2	NM_021804.2:c.1837+166A>C	NA	0.00017189	NA	NA	NA	NA	NA	NA	NA	NA	NA	NA	NA
chrX	15571498	A	C	intron_variant	ACE2	NM_021804.2:c.1837+126T>G	rs4646170;	0.000114593	0.0270199	0	0.0057	0.0977	0.0013	0	NA	NA	NA	0.0290698	0.0348337
chrX	15571504	G	A	intron_variant	ACE2	NM_021804.2:c.1837+120C>T	NA	5.73e-05	NA	NA	NA	NA	NA	NA	NA	NA	NA	NA	1.59e-05
chrX	15571520	A	C	intron_variant	ACE2	NM_021804.2:c.1837+104T>G	NA	5.73e-05	NA	NA	NA	NA	NA	NA	NA	NA	NA	NA	NA
chrX	15571555	T	C	intron_variant	ACE2	NM_021804.2:c.1837+69A>G	NA	5.73e-05	NA	NA	NA	NA	NA	NA	NA	NA	NA	NA	NA
chrX	15571571	T	C	intron_variant	ACE2	NM_021804.2:c.1837+53A>G	NA	5.73e-05	NA	NA	NA	NA	NA	NA	NA	NA	NA	NA	NA
chrX	15571576	G	A	intron_variant	ACE2	NM_021804.2:c.1837+48C>T	NA	0.00017189	NA	NA	NA	NA	NA	NA	NA	NA	NA	1.28e-05	3.98e-05
chrX	15571614	G	C	intron_variant	ACE2	NM_021804.2:c.1837+10C>G	rs769144932;	0.000916748	NA	NA	NA	NA	NA	NA	NA	NA	NA	3.78e-05	1.59e-05
chrX	15571665	T	A	structural_interaction_variant	ACE2	:c.1796A>T	NA	5.73e-05	NA	NA	NA	NA	NA	NA	NA	NA	NA	NA	1.59e-05	0.0(D)	0.99(D)	3.96(H)	-0.4499(T)
chrX	15571682	G	A	synonymous_variant	ACE2	NM_021804.2:p.Thr593Thr/c.1779C>T	NA	5.73e-05	NA	NA	NA	NA	NA	NA	NA	NA	NA	NA	NA
chrX	15571687	A	G	missense_variant	ACE2	NM_021804.2:p.Phe592Leu/c.1774T>C	NA	0.000114593	NA	NA	NA	NA	NA	NA	NA	NA	NA	NA	NA	0.612(T)	0.01(B)	0.84(L)	-1.0117(T)
chrX	15571694	C	T	synonymous_variant	ACE2	NM_021804.2:p.Glu589Glu/c.1767G>A	rs775671955;	5.73e-05	NA	NA	NA	NA	NA	NA	NA	NA	NA	5.63e-06	NA
chrX	15571737	C	A	missense_variant	ACE2	NM_021804.2:p.Gly575Val/c.1724G>T	NA	5.73e-05	NA	NA	NA	NA	NA	NA	NA	NA	NA	NA	NA	0.0(D)	0.992(D)	3.89(H)	-0.1294(T)
chrX	15571743	A	G	structural_interaction_variant	ACE2	:c.1718T>C	NA	5.73e-05	NA	NA	NA	NA	NA	NA	NA	NA	NA	1.13e-05	NA	0.074(T)	0.214(B)	1.63(L)	-0.9571(T)
chrX	15571880	T	C	intron_variant	ACE2	NM_021804.2:c.1665-84A>G	NA	5.73e-05	NA	NA	NA	NA	NA	NA	NA	NA	NA	NA	NA
chrX	15571938	A	G	intron_variant	ACE2	NM_021804.2:c.1665-142T>C	rs180864908;	0.000114593	0.00344371	0	0.0248	0	0	0	NA	NA	NA	0.000833642	0.00207059
chrX	15571997	T	C	intron_variant	ACE2	NM_021804.2:c.1665-201A>G	rs2301692;	0.0326591	0.0651656	0.0327	0.0191	0.1486	0.0013	0.085	0.031	0.038	0.025	0.0390495	0.0428612
chrX	15572010	G	A	intron_variant	ACE2	NM_021804.2:c.1664+191C>T	NA	5.73e-05	NA	NA	NA	NA	NA	NA	NA	NA	NA	NA	0.000119457
chrX	15572042	T	C	intron_variant	ACE2	NM_021804.2:c.1664+159A>G	NA	5.73e-05	NA	NA	NA	NA	NA	NA	NA	NA	NA	NA	NA
chrX	15572069	G	A	intron_variant	ACE2	NM_021804.2:c.1664+132C>T	rs2301693;	0.0319143	0.0651656	0.0327	0.0191	0.1486	0.0013	0.085	0.031	0.038	0.025	0.0389682	0.0426383
chrX	15572091	G	C	intron_variant	ACE2	NM_021804.2:c.1664+110C>G	NA	5.73e-05	NA	NA	NA	NA	NA	NA	NA	NA	NA	NA	7.96e-06
chrX	15572094	G	C	intron_variant	ACE2	NM_021804.2:c.1664+107C>G	rs372137601;	0.00148971	NA	NA	NA	NA	NA	NA	NA	NA	NA	9.25e-05	7.96e-05
chrX	15572097	A	T	intron_variant	ACE2	NM_021804.2:c.1664+104T>A	NA	5.73e-05	NA	NA	NA	NA	NA	NA	NA	NA	NA	NA	NA
chrX	15572137	C	A	intron_variant	ACE2	NM_021804.2:c.1664+64G>T	rs746761285;	0.00034378	NA	NA	NA	NA	NA	NA	NA	NA	NA	NA	7.96e-06
chrX	15572180	A	C	intron_variant	ACE2	NM_021804.2:c.1664+21T>G	NA	0.000114593	NA	NA	NA	NA	NA	NA	NA	NA	NA	NA	NA
chrX	15572225	G	A	structural_interaction_variant	ACE2	:c.1640C>T	rs373025684;	0.000114593	NA	NA	NA	NA	NA	NA	NA	NA	NA	5.02e-06	NA	0.0(D)	1.0(D)	3.865(H)	0.1928(D)
chrX	15572284	T	C	synonymous_variant	ACE2	NM_021804.2:p.Glu527Glu/c.1581A>G	NA	5.73e-05	NA	NA	NA	NA	NA	NA	NA	NA	NA	NA	NA
chrX	15572358	C	T	intron_variant	ACE2	NM_021804.2:c.1542-35G>A	rs753737316;	0.000114593	NA	NA	NA	NA	NA	NA	NA	NA	NA	3.54e-05	1.59e-05
chrX	15572434	T	C	intron_variant	ACE2	NM_021804.2:c.1542-111A>G	NA	0.000114593	NA	NA	NA	NA	NA	NA	NA	NA	NA	NA	NA
chrX	15572439	A	T	intron_variant	ACE2	NM_021804.2:c.1542-116T>A	rs768948617;	0.000114593	NA	NA	NA	NA	NA	NA	NA	NA	NA	0.00037037	0.000740635
chrX	15572476	C	T	intron_variant	ACE2	NM_021804.2:c.1542-153G>A	NA	5.73e-05	NA	NA	NA	NA	NA	NA	NA	NA	NA	NA	3.19e-05
chrX	15572493	T	G	intron_variant	ACE2	NM_021804.2:c.1542-170A>C	NA	0.000114593	NA	NA	NA	NA	NA	NA	NA	NA	NA	4.59e-05	3.19e-05
chrX	15572506	A	T	intron_variant	ACE2	NM_021804.2:c.1542-183T>A	NA	5.73e-05	NA	NA	NA	NA	NA	NA	NA	NA	NA	NA	NA
chrX	15572539	A	G	intron_variant	ACE2	NM_021804.2:c.1542-216T>C	NA	5.73e-05	NA	NA	NA	NA	NA	NA	NA	NA	NA	NA	NA
chrX	15572562	G	A	intron_variant	ACE2	NM_021804.2:c.1542-239C>T	NA	5.73e-05	NA	NA	NA	NA	NA	NA	NA	NA	NA	NA	NA
chrX	15572654	G	C	intron_variant	ACE2	NM_021804.2:c.1542-331C>G	NA	0.000401077	NA	NA	NA	NA	NA	NA	NA	NA	NA	4.6e-05	7.17e-05
chrX	15572684	C	G	intron_variant	ACE2	NM_021804.2:c.1542-361G>C	rs879922;	0.965221	0.682384	0.9634	0.7195	0.4536	0.6462	0.7145	0.965	0.956	0.975	0.621005	0.613062
chrX	15572693	G	A	intron_variant	ACE2	NM_021804.2:c.1542-370C>T	NA	5.73e-05	NA	NA	NA	NA	NA	NA	NA	NA	NA	NA	NA
chrX	15572757	A	G	intron_variant	ACE2	NM_021804.2:c.1542-434T>C	NA	0.000114593	NA	NA	NA	NA	NA	NA	NA	NA	NA	NA	7.96e-06
chrX	15572766	C	T	intron_variant	ACE2	NM_021804.2:c.1542-443G>A	NA	5.73e-05	NA	NA	NA	NA	NA	NA	NA	NA	NA	NA	NA
chrX	15572813	C	T	intron_variant	ACE2	NM_021804.2:c.1542-490G>A	NA	0.000114593	NA	NA	NA	NA	NA	NA	NA	NA	NA	9.24e-05	7.17e-05
chrX	15572869	T	C	intron_variant	ACE2	NM_021804.2:c.1541+498A>G	NA	0.000114593	NA	NA	NA	NA	NA	NA	NA	NA	NA	NA	NA
chrX	15572881	T	C	intron_variant	ACE2	NM_021804.2:c.1541+486A>G	NA	5.73e-05	NA	NA	NA	NA	NA	NA	NA	NA	NA	NA	2.39e-05
chrX	15572922	C	T	intron_variant	ACE2	NM_021804.2:c.1541+445G>A	rs72614595;	0.000859451	0.000529801	0.0013	0	0.001	0	0	NA	NA	NA	0.000320748	0.000302625
chrX	15572942	C	T	intron_variant	ACE2	NM_021804.2:c.1541+425G>A	NA	5.73e-05	NA	NA	NA	NA	NA	NA	NA	NA	NA	NA	NA
chrX	15572951	T	C	intron_variant	ACE2	NM_021804.2:c.1541+416A>G	NA	5.73e-05	NA	NA	NA	NA	NA	NA	NA	NA	NA	NA	NA
chrX	15572970	T	A	intron_variant	ACE2	NM_021804.2:c.1541+397A>T	NA	5.73e-05	NA	NA	NA	NA	NA	NA	NA	NA	NA	NA	NA
chrX	15572972	G	A	intron_variant	ACE2	NM_021804.2:c.1541+395C>T	NA	5.73e-05	NA	NA	NA	NA	NA	NA	NA	NA	NA	NA	NA
chrX	15573076	C	G	intron_variant	ACE2	NM_021804.2:c.1541+291G>C	NA	0.00017189	NA	NA	NA	NA	NA	NA	NA	NA	NA	NA	NA
chrX	15573083	C	G	intron_variant	ACE2	NM_021804.2:c.1541+284G>C	rs763740658;	0.0018335	NA	NA	NA	NA	NA	NA	NA	NA	NA	NA	0.00010353
chrX	15573098	T	C	intron_variant	ACE2	NM_021804.2:c.1541+269A>G	NA	5.73e-05	NA	NA	NA	NA	NA	NA	NA	NA	NA	NA	NA
chrX	15573102	C	T	intron_variant	ACE2	NM_021804.2:c.1541+265G>A	NA	5.73e-05	NA	NA	NA	NA	NA	NA	NA	NA	NA	NA	7.96e-06
chrX	15573158	C	T	intron_variant	ACE2	NM_021804.2:c.1541+209G>A	rs191640680;	0.000229187	0.000264901	0	0	0.001	0	0	NA	NA	NA	NA	3.19e-05
chrX	15573346	A	G	intron_variant	ACE2	NM_021804.2:c.1541+21T>C	NA	0.000458374	NA	NA	NA	NA	NA	NA	NA	NA	NA	NA	NA
chrX	15573362	T	C	splice_region_variant+intron_variant	ACE2	NM_021804.2:c.1541+5A>G	rs202137736;	0.00148971	0.000529801	0.0026	0	0	0	0	0.003145	NA	0.006329	0.000103508	0.000159276
chrX	15573419	A	G	structural_interaction_variant	ACE2	:c.1489T>C	NA	0.00034378	NA	NA	NA	NA	NA	NA	NA	NA	NA	NA	3.98e-05	0.463(T)	0.815(P)	1.505(L)	-1.0247(T)
chrX	15573436	A	G	structural_interaction_variant	ACE2	:c.1472T>C	NA	5.73e-05	NA	NA	NA	NA	NA	NA	NA	NA	NA	NA	NA	0.009(D)	0.582(P)	1.915(L)	-0.6788(T)
chrX	15573485	C	G	intron_variant	ACE2	NM_021804.2:c.1443-20G>C	NA	5.73e-05	NA	NA	NA	NA	NA	NA	NA	NA	NA	NA	NA
chrX	15573512	A	C	intron_variant	ACE2	NM_021804.2:c.1443-47T>G	NA	5.73e-05	NA	NA	NA	NA	NA	NA	NA	NA	NA	NA	NA
chrX	15573550	T	G	intron_variant	ACE2	NM_021804.2:c.1443-85A>C	NA	5.73e-05	NA	NA	NA	NA	NA	NA	NA	NA	NA	NA	NA
chrX	15573598	G	A	intron_variant	ACE2	NM_021804.2:c.1443-133C>T	rs183156483;	5.73e-05	0.000264901	0	0	0	0.0013	0	NA	NA	NA	5.28e-05	0.000262806
chrX	15573610	G	A	intron_variant	ACE2	NM_021804.2:c.1443-145C>T	NA	5.73e-05	NA	NA	NA	NA	NA	NA	NA	NA	NA	NA	NA
chrX	15573625	G	A	intron_variant	ACE2	NM_021804.2:c.1443-160C>T	NA	5.73e-05	NA	NA	NA	NA	NA	NA	NA	NA	NA	NA	NA
chrX	15573712	C	A	intron_variant	ACE2	NM_021804.2:c.1443-247G>T	rs750111952;	0.000744858	NA	NA	NA	NA	NA	NA	NA	NA	NA	4.78e-05	6.37e-05
chrX	15573760	C	T	intron_variant	ACE2	NM_021804.2:c.1443-295G>A	NA	5.73e-05	NA	NA	NA	NA	NA	NA	NA	NA	NA	NA	NA
chrX	15573791	G	A	intron_variant	ACE2	NM_021804.2:c.1443-326C>T	NA	0.000114593	NA	NA	NA	NA	NA	NA	NA	NA	NA	4.8e-05	NA
chrX	15573795	C	G	intron_variant	ACE2	NM_021804.2:c.1443-330G>C	NA	0.000114593	NA	NA	NA	NA	NA	NA	NA	NA	NA	NA	4.78e-05
chrX	15573811	C	T	intron_variant	ACE2	NM_021804.2:c.1443-346G>A	NA	0.000401077	NA	NA	NA	NA	NA	NA	NA	NA	NA	NA	NA
chrX	15573814	G	A	intron_variant	ACE2	NM_021804.2:c.1443-349C>T	NA	0.00017189	NA	NA	NA	NA	NA	NA	NA	NA	NA	NA	1.59e-05
chrX	15573817	C	T	intron_variant	ACE2	NM_021804.2:c.1443-352G>A	NA	5.73e-05	NA	NA	NA	NA	NA	NA	NA	NA	NA	NA	NA
chrX	15573847	C	T	intron_variant	ACE2	NM_021804.2:c.1443-382G>A	rs748296587;	5.73e-05	NA	NA	NA	NA	NA	NA	NA	NA	NA	NA	5.57e-05
chrX	15573850	G	A	intron_variant	ACE2	NM_021804.2:c.1443-385C>T	NA	5.73e-05	NA	NA	NA	NA	NA	NA	NA	NA	NA	NA	NA
chrX	15573899	A	G	intron_variant	ACE2	NM_021804.2:c.1443-434T>C	NA	5.73e-05	NA	NA	NA	NA	NA	NA	NA	NA	NA	NA	NA
chrX	15574008	C	A	intron_variant	ACE2	NM_021804.2:c.1443-543G>T	NA	0.000114593	NA	NA	NA	NA	NA	NA	NA	NA	NA	NA	NA
chrX	15574069	T	C	intron_variant	ACE2	NM_021804.2:c.1443-604A>G	NA	0.00103134	NA	NA	NA	NA	NA	NA	NA	NA	NA	NA	0.000143349
chrX	15574104	A	C	intron_variant	ACE2	NM_021804.2:c.1443-639T>G	NA	0.00034378	NA	NA	NA	NA	NA	NA	NA	NA	NA	9.33e-05	7.96e-05
chrX	15574112	T	C	intron_variant	ACE2	NM_021804.2:c.1443-647A>G	NA	5.73e-05	NA	NA	NA	NA	NA	NA	NA	NA	NA	NA	NA
chrX	15574127	A	G	intron_variant	ACE2	NM_021804.2:c.1443-662T>C	NA	0.00017189	NA	NA	NA	NA	NA	NA	NA	NA	NA	NA	NA
chrX	15574162	A	C	intron_variant	ACE2	NM_021804.2:c.1443-697T>G	NA	5.73e-05	NA	NA	NA	NA	NA	NA	NA	NA	NA	NA	NA
chrX	15574191	G	A	intron_variant	ACE2	NM_021804.2:c.1443-726C>T	rs774374307;	0.000401077	NA	NA	NA	NA	NA	NA	NA	NA	NA	NA	6.37e-05
chrX	15574200	G	A	intron_variant	ACE2	NM_021804.2:c.1443-735C>T	NA	0.000229187	NA	NA	NA	NA	NA	NA	NA	NA	NA	NA	NA
chrX	15574212	C	A	intron_variant	ACE2	NM_021804.2:c.1443-747G>T	NA	5.73e-05	NA	NA	NA	NA	NA	NA	NA	NA	NA	NA	NA
chrX	15574244	C	T	intron_variant	ACE2	NM_021804.2:c.1443-779G>A	rs761603000;	0.000802154	NA	NA	NA	NA	NA	NA	NA	NA	NA	4.64e-05	4.78e-05
chrX	15574301	T	C	intron_variant	ACE2	NM_021804.2:c.1443-836A>G	NA	0.000114593	NA	NA	NA	NA	NA	NA	NA	NA	NA	NA	NA
chrX	15574309	T	A	intron_variant	ACE2	NM_021804.2:c.1443-844A>T	NA	5.73e-05	NA	NA	NA	NA	NA	NA	NA	NA	NA	NA	NA
chrX	15574339	T	C	intron_variant	ACE2	NM_021804.2:c.1443-874A>G	NA	5.73e-05	NA	NA	NA	NA	NA	NA	NA	NA	NA	NA	NA
chrX	15574421	T	C	intron_variant	ACE2	NM_021804.2:c.1443-956A>G	NA	0.000286484	NA	NA	NA	NA	NA	NA	NA	NA	NA	NA	4.78e-05
chrX	15574489	A	G	intron_variant	ACE2	NM_021804.2:c.1443-1024T>C	NA	0.000114593	NA	NA	NA	NA	NA	NA	NA	NA	NA	NA	NA
chrX	15574497	T	G	intron_variant	ACE2	NM_021804.2:c.1443-1032A>C	NA	5.73e-05	NA	NA	NA	NA	NA	NA	NA	NA	NA	NA	NA
chrX	15574511	C	T	intron_variant	ACE2	NM_021804.2:c.1443-1046G>A	NA	5.73e-05	NA	NA	NA	NA	NA	NA	NA	NA	NA	NA	NA
chrX	15574530	C	G	intron_variant	ACE2	NM_021804.2:c.1443-1065G>C	NA	0.0018335	NA	NA	NA	NA	NA	NA	NA	NA	NA	NA	9.56e-05
chrX	15574533	A	C	intron_variant	ACE2	NM_021804.2:c.1443-1068T>G	NA	0.000515671	NA	NA	NA	NA	NA	NA	NA	NA	NA	NA	NA
chrX	15574558	C	T	intron_variant	ACE2	NM_021804.2:c.1443-1093G>A	NA	0.00017189	NA	NA	NA	NA	NA	NA	NA	NA	NA	NA	1.59e-05
chrX	15574568	G	C	intron_variant	ACE2	NM_021804.2:c.1442+1098C>G	NA	5.73e-05	NA	NA	NA	NA	NA	NA	NA	NA	NA	NA	NA
chrX	15574594	G	C	intron_variant	ACE2	NM_021804.2:c.1442+1072C>G	NA	5.73e-05	NA	NA	NA	NA	NA	NA	NA	NA	NA	4.6e-05	3.98e-05
chrX	15574642	C	T	intron_variant	ACE2	NM_021804.2:c.1442+1024G>A	NA	5.73e-05	NA	NA	NA	NA	NA	NA	NA	NA	NA	NA	NA
chrX	15574665	A	G	intron_variant	ACE2	NM_021804.2:c.1442+1001T>C	rs192474956;	0.00469833	0.0010596	0.0052	0	0	0	0	0.013	0.025	NA	0.0001848	0.000191131
chrX	15574682	T	C	intron_variant	ACE2	NM_021804.2:c.1442+984A>G	NA	0.00017189	NA	NA	NA	NA	NA	NA	NA	NA	NA	NA	NA
chrX	15574689	T	C	intron_variant	ACE2	NM_021804.2:c.1442+977A>G	NA	5.73e-05	NA	NA	NA	NA	NA	NA	NA	NA	NA	NA	NA
chrX	15574710	G	T	intron_variant	ACE2	NM_021804.2:c.1442+956C>A	NA	5.73e-05	NA	NA	NA	NA	NA	NA	NA	NA	NA	NA	NA
chrX	15574833	G	T	intron_variant	ACE2	NM_021804.2:c.1442+833C>A	NA	5.73e-05	NA	NA	NA	NA	NA	NA	NA	NA	NA	NA	NA
chrX	15574871	T	C	intron_variant	ACE2	NM_021804.2:c.1442+795A>G	NA	0.000114593	NA	NA	NA	NA	NA	NA	NA	NA	NA	NA	NA
chrX	15574984	A	G	intron_variant	ACE2	NM_021804.2:c.1442+682T>C	NA	5.73e-05	NA	NA	NA	NA	NA	NA	NA	NA	NA	NA	NA
chrX	15575027	T	C	intron_variant	ACE2	NM_021804.2:c.1442+639A>G	NA	0.000515671	NA	NA	NA	NA	NA	NA	NA	NA	NA	NA	NA
chrX	15575030	C	T	intron_variant	ACE2	NM_021804.2:c.1442+636G>A	NA	0.000114593	NA	NA	NA	NA	NA	NA	NA	NA	NA	NA	5.57e-05
chrX	15575071	G	C	intron_variant	ACE2	NM_021804.2:c.1442+595C>G	NA	0.000229187	NA	NA	NA	NA	NA	NA	NA	NA	NA	NA	NA
chrX	15575107	C	T	intron_variant	ACE2	NM_021804.2:c.1442+559G>A	NA	0.000114593	NA	NA	NA	NA	NA	NA	NA	NA	NA	NA	NA
chrX	15575125	T	C	intron_variant	ACE2	NM_021804.2:c.1442+541A>G	NA	0.000229187	NA	NA	NA	NA	NA	NA	NA	NA	NA	NA	7.96e-06
chrX	15575135	C	A	intron_variant	ACE2	NM_021804.2:c.1442+531G>T	rs188558468;	0.00584427	0.000264901	0.0013	0	0	0	0	NA	NA	NA	0.000186768	0.000374299
chrX	15575161	C	T	intron_variant	ACE2	NM_021804.2:c.1442+505G>A	NA	0.00017189	NA	NA	NA	NA	NA	NA	NA	NA	NA	NA	3.98e-05
chrX	15575176	G	C	intron_variant	ACE2	NM_021804.2:c.1442+490C>G	NA	0.000229187	NA	NA	NA	NA	NA	NA	NA	NA	NA	NA	7.96e-06
chrX	15575197	G	A	intron_variant	ACE2	NM_021804.2:c.1442+469C>T	rs184730109;	0.000114593	0.000529801	0.0013	0	0.001	0	0	NA	NA	NA	0.000140036	7.17e-05
chrX	15575238	G	A	intron_variant	ACE2	NM_021804.2:c.1442+428C>T	NA	0.00017189	NA	NA	NA	NA	NA	NA	NA	NA	NA	NA	NA
chrX	15575261	T	C	intron_variant	ACE2	NM_021804.2:c.1442+405A>G	NA	0.000114593	NA	NA	NA	NA	NA	NA	NA	NA	NA	NA	NA
chrX	15575271	G	A	intron_variant	ACE2	NM_021804.2:c.1442+395C>T	NA	5.73e-05	NA	NA	NA	NA	NA	NA	NA	NA	NA	0.000230532	0.000254842
chrX	15575309	A	G	intron_variant	ACE2	NM_021804.2:c.1442+357T>C	NA	5.73e-05	NA	NA	NA	NA	NA	NA	NA	NA	NA	NA	NA
chrX	15575347	C	T	intron_variant	ACE2	NM_021804.2:c.1442+319G>A	rs371442869;	0.000458374	NA	NA	NA	NA	NA	NA	NA	NA	NA	0.000184681	0.000143349
chrX	15575348	G	A	intron_variant	ACE2	NM_021804.2:c.1442+318C>T	rs771897370;	0.000114593	NA	NA	NA	NA	NA	NA	NA	NA	NA	0.000230595	0.000246878
chrX	15575365	G	A	intron_variant	ACE2	NM_021804.2:c.1442+301C>T	NA	0.000687561	NA	NA	NA	NA	NA	NA	NA	NA	NA	NA	8.76e-05
chrX	15575366	G	A	intron_variant	ACE2	NM_021804.2:c.1442+300C>T	NA	0.000114593	NA	NA	NA	NA	NA	NA	NA	NA	NA	NA	NA
chrX	15575428	G	A	intron_variant	ACE2	NM_021804.2:c.1442+238C>T	NA	5.73e-05	NA	NA	NA	NA	NA	NA	NA	NA	NA	NA	NA
chrX	15575441	T	A	intron_variant	ACE2	NM_021804.2:c.1442+225A>T	NA	5.73e-05	NA	NA	NA	NA	NA	NA	NA	NA	NA	NA	NA
chrX	15575448	A	G	intron_variant	ACE2	NM_021804.2:c.1442+218T>C	NA	5.73e-05	NA	NA	NA	NA	NA	NA	NA	NA	NA	NA	NA
chrX	15575500	G	C	intron_variant	ACE2	NM_021804.2:c.1442+166C>G	rs760183795;	5.73e-05	NA	NA	NA	NA	NA	NA	NA	NA	NA	NA	NA
chrX	15575513	A	T	intron_variant	ACE2	NM_021804.2:c.1442+153T>A	NA	5.73e-05	NA	NA	NA	NA	NA	NA	NA	NA	NA	NA	NA
chrX	15575560	G	A	intron_variant	ACE2	NM_021804.2:c.1442+106C>T	NA	5.73e-05	NA	NA	NA	NA	NA	NA	NA	NA	NA	NA	NA
chrX	15575586	G	A	intron_variant	ACE2	NM_021804.2:c.1442+80C>T	NA	5.73e-05	NA	NA	NA	NA	NA	NA	NA	NA	NA	NA	NA
chrX	15575591	C	T	intron_variant	ACE2	NM_021804.2:c.1442+75G>A	NA	0.000286484	NA	NA	NA	NA	NA	NA	NA	NA	NA	4.6e-05	NA
chrX	15575629	A	C	intron_variant	ACE2	NM_021804.2:c.1442+37T>G	NA	5.73e-05	NA	NA	NA	NA	NA	NA	NA	NA	NA	NA	NA
chrX	15575635	C	T	intron_variant	ACE2	NM_021804.2:c.1442+31G>A	NA	0.000114593	NA	NA	NA	NA	NA	NA	NA	NA	NA	NA	NA
chrX	15575706	T	C	missense_variant	ACE2	NM_021804.2:p.Ile468Val/c.1402A>G	rs191860450;	0.00962585	0.000529801	0.0026	0	0	0	0	0.003145	0.00625	NA	0.000797301	0.000963621	0.097(T)	0.651(P)	2.13(M)	-0.8752(T)
chrX	15575745	T	C	structural_interaction_variant	ACE2	:c.1363A>G	NA	5.73e-05	NA	NA	NA	NA	NA	NA	NA	NA	NA	NA	NA	0.054(T)	0.362(B)	2.03(M)	-0.9783(T)
chrX	15575774	G	A	structural_interaction_variant	ACE2	:c.1334C>T	rs764772589;	5.73e-05	NA	NA	NA	NA	NA	NA	NA	NA	NA	6.02e-06	7.96e-06	0.051(T)	0.961(D)	2.95(M)	-0.5398(T)
chrX	15575786	T	C	structural_interaction_variant	ACE2	:c.1322A>G	NA	0.000114593	NA	NA	NA	NA	NA	NA	NA	NA	NA	NA	NA	0.056(T)	0.418(B)	2.11(M)	-0.8371(T)
chrX	15575854	C	T	intron_variant	ACE2	NM_021804.2:c.1298-44G>A	NA	5.73e-05	NA	NA	NA	NA	NA	NA	NA	NA	NA	NA	1.59e-05
chrX	15575933	T	C	intron_variant	ACE2	NM_021804.2:c.1298-123A>G	NA	0.00492752	NA	NA	NA	NA	NA	NA	NA	NA	NA	0.000137589	0.000215023
chrX	15575988	G	A	intron_variant	ACE2	NM_021804.2:c.1298-178C>T	NA	5.73e-05	NA	NA	NA	NA	NA	NA	NA	NA	NA	NA	NA
chrX	15576023	A	G	intron_variant	ACE2	NM_021804.2:c.1298-213T>C	NA	0.000114593	NA	NA	NA	NA	NA	NA	NA	NA	NA	NA	NA
chrX	15576164	T	C	intron_variant	ACE2	NM_021804.2:c.1298-354A>G	NA	0.000229187	NA	NA	NA	NA	NA	NA	NA	NA	NA	NA	NA
chrX	15576225	G	A	intron_variant	ACE2	NM_021804.2:c.1298-415C>T	NA	0.00017189	NA	NA	NA	NA	NA	NA	NA	NA	NA	4.65e-05	NA
chrX	15576284	C	A	intron_variant	ACE2	NM_021804.2:c.1298-474G>T	NA	0.000515671	NA	NA	NA	NA	NA	NA	NA	NA	NA	NA	3.19e-05
chrX	15576418	C	T	intron_variant	ACE2	NM_021804.2:c.1298-608G>A	NA	5.73e-05	NA	NA	NA	NA	NA	NA	NA	NA	NA	NA	NA
chrX	15576442	T	A	intron_variant	ACE2	NM_021804.2:c.1298-632A>T	NA	5.73e-05	NA	NA	NA	NA	NA	NA	NA	NA	NA	NA	NA
chrX	15576478	T	G	intron_variant	ACE2	NM_021804.2:c.1298-668A>C	NA	5.73e-05	NA	NA	NA	NA	NA	NA	NA	NA	NA	NA	NA
chrX	15576548	G	C	intron_variant	ACE2	NM_021804.2:c.1298-738C>G	NA	5.73e-05	NA	NA	NA	NA	NA	NA	NA	NA	NA	4.68e-05	NA
chrX	15576554	A	G	intron_variant	ACE2	NM_021804.2:c.1298-744T>C	NA	5.73e-05	NA	NA	NA	NA	NA	NA	NA	NA	NA	NA	NA
chrX	15576626	G	A	intron_variant	ACE2	NM_021804.2:c.1298-816C>T	NA	5.73e-05	NA	NA	NA	NA	NA	NA	NA	NA	NA	NA	NA
chrX	15576631	G	A	intron_variant	ACE2	NM_021804.2:c.1298-821C>T	NA	5.73e-05	NA	NA	NA	NA	NA	NA	NA	NA	NA	NA	NA
chrX	15576662	T	C	intron_variant	ACE2	NM_021804.2:c.1298-852A>G	NA	0.000515671	NA	NA	NA	NA	NA	NA	NA	NA	NA	4.69e-05	7.96e-06
chrX	15576710	C	T	intron_variant	ACE2	NM_021804.2:c.1298-900G>A	rs148408803;	0.00017189	0.00423841	0	0.0057	0.001	0.0117	0.0042	NA	NA	NA	0.015184	0.00727892
chrX	15576769	A	G	intron_variant	ACE2	NM_021804.2:c.1298-959T>C	NA	5.73e-05	NA	NA	NA	NA	NA	NA	NA	NA	NA	NA	NA
chrX	15576863	T	C	intron_variant	ACE2	NM_021804.2:c.1298-1053A>G	NA	0.000114593	NA	NA	NA	NA	NA	NA	NA	NA	NA	NA	NA
chrX	15576867	C	T	intron_variant	ACE2	NM_021804.2:c.1298-1057G>A	NA	5.73e-05	NA	NA	NA	NA	NA	NA	NA	NA	NA	NA	NA
chrX	15576878	T	C	intron_variant	ACE2	NM_021804.2:c.1298-1068A>G	rs775152799;	0.00332321	NA	NA	NA	NA	NA	NA	NA	NA	NA	4.62e-05	0.000183168
chrX	15576880	G	A	intron_variant	ACE2	NM_021804.2:c.1298-1070C>T	NA	5.73e-05	NA	NA	NA	NA	NA	NA	NA	NA	NA	NA	NA
chrX	15577007	T	C	intron_variant	ACE2	NM_021804.2:c.1297+1082A>G	NA	5.73e-05	NA	NA	NA	NA	NA	NA	NA	NA	NA	NA	NA
chrX	15577032	C	T	intron_variant	ACE2	NM_021804.2:c.1297+1057G>A	NA	5.73e-05	NA	NA	NA	NA	NA	NA	NA	NA	NA	NA	NA
chrX	15577083	T	C	intron_variant	ACE2	NM_021804.2:c.1297+1006A>G	NA	0.00034378	NA	NA	NA	NA	NA	NA	NA	NA	NA	NA	1.59e-05
chrX	15577104	C	T	intron_variant	ACE2	NM_021804.2:c.1297+985G>A	NA	5.73e-05	NA	NA	NA	NA	NA	NA	NA	NA	NA	NA	NA
chrX	15577172	A	G	intron_variant	ACE2	NM_021804.2:c.1297+917T>C	rs183546232;	0.00017189	0.00423841	0	0	0.001	0.0157	0.0042	NA	NA	NA	0.0137194	0.00958843
chrX	15577240	T	C	intron_variant	ACE2	NM_021804.2:c.1297+849A>G	NA	0.00017189	NA	NA	NA	NA	NA	NA	NA	NA	NA	NA	NA
chrX	15577302	T	A	intron_variant	ACE2	NM_021804.2:c.1297+787A>T	NA	5.73e-05	NA	NA	NA	NA	NA	NA	NA	NA	NA	NA	NA
chrX	15577357	T	C	intron_variant	ACE2	NM_021804.2:c.1297+732A>G	NA	5.73e-05	NA	NA	NA	NA	NA	NA	NA	NA	NA	NA	7.96e-06
chrX	15577371	C	G	intron_variant	ACE2	NM_021804.2:c.1297+718G>C	NA	0.000229187	NA	NA	NA	NA	NA	NA	NA	NA	NA	NA	NA
chrX	15577404	A	T	intron_variant	ACE2	NM_021804.2:c.1297+685T>A	NA	5.73e-05	NA	NA	NA	NA	NA	NA	NA	NA	NA	NA	NA
chrX	15577508	A	G	intron_variant	ACE2	NM_021804.2:c.1297+581T>C	NA	0.000515671	NA	NA	NA	NA	NA	NA	NA	NA	NA	NA	3.98e-05
chrX	15577509	A	G	intron_variant	ACE2	NM_021804.2:c.1297+580T>C	NA	5.73e-05	NA	NA	NA	NA	NA	NA	NA	NA	NA	NA	NA
chrX	15577533	C	T	intron_variant	ACE2	NM_021804.2:c.1297+556G>A	rs182246050;	5.73e-05	0.0010596	0	0	0	0.0052	0	NA	NA	NA	0.000230107	0.00016724
chrX	15577651	C	T	intron_variant	ACE2	NM_021804.2:c.1297+438G>A	NA	5.73e-05	NA	NA	NA	NA	NA	NA	NA	NA	NA	NA	1.59e-05
chrX	15577652	G	C	intron_variant	ACE2	NM_021804.2:c.1297+437C>G	NA	0.00017189	NA	NA	NA	NA	NA	NA	NA	NA	NA	NA	NA
chrX	15577652	G	A	intron_variant	ACE2	NM_021804.2:c.1297+437C>T	rs374708508;	5.73e-05	NA	NA	NA	NA	NA	NA	NA	NA	NA	4.62e-05	7.96e-06
chrX	15577654	G	C	intron_variant	ACE2	NM_021804.2:c.1297+435C>G	NA	5.73e-05	NA	NA	NA	NA	NA	NA	NA	NA	NA	NA	NA
chrX	15577681	T	G	intron_variant	ACE2	NM_021804.2:c.1297+408A>C	NA	5.73e-05	NA	NA	NA	NA	NA	NA	NA	NA	NA	NA	NA
chrX	15577682	A	T	intron_variant	ACE2	NM_021804.2:c.1297+407T>A	NA	5.73e-05	NA	NA	NA	NA	NA	NA	NA	NA	NA	NA	NA
chrX	15577703	T	C	intron_variant	ACE2	NM_021804.2:c.1297+386A>G	NA	0.000286484	NA	NA	NA	NA	NA	NA	NA	NA	NA	NA	7.96e-06
chrX	15577736	T	C	intron_variant	ACE2	NM_021804.2:c.1297+353A>G	NA	5.73e-05	NA	NA	NA	NA	NA	NA	NA	NA	NA	NA	NA
chrX	15577748	A	G	intron_variant	ACE2	NM_021804.2:c.1297+341T>C	NA	5.73e-05	NA	NA	NA	NA	NA	NA	NA	NA	NA	NA	NA
chrX	15577847	A	G	intron_variant	ACE2	NM_021804.2:c.1297+242T>C	NA	5.73e-05	NA	NA	NA	NA	NA	NA	NA	NA	NA	NA	NA
chrX	15577863	A	T	intron_variant	ACE2	NM_021804.2:c.1297+226T>A	NA	0.000114593	NA	NA	NA	NA	NA	NA	NA	NA	NA	NA	2.39e-05
chrX	15577890	T	A	intron_variant	ACE2	NM_021804.2:c.1297+199A>T	NA	0.00166161	NA	NA	NA	NA	NA	NA	NA	NA	NA	4.61e-05	0.000215023
chrX	15577905	T	C	intron_variant	ACE2	NM_021804.2:c.1297+184A>G	NA	5.73e-05	NA	NA	NA	NA	NA	NA	NA	NA	NA	NA	NA
chrX	15577934	A	G	intron_variant	ACE2	NM_021804.2:c.1297+155T>C	rs151205966;	5.73e-05	0.000529801	0.0026	0	0	0	0	0.006289	0.013	NA	NA	NA
chrX	15577963	T	C	intron_variant	ACE2	NM_021804.2:c.1297+126A>G	NA	5.73e-05	NA	NA	NA	NA	NA	NA	NA	NA	NA	NA	NA
chrX	15578124	A	G	structural_interaction_variant	ACE2	:c.1262T>C	NA	0.000572967	NA	NA	NA	NA	NA	NA	NA	NA	NA	5.61e-06	NA	0.046(D)	0.844(P)	2.93(M)	-0.1058(T)
chrX	15578184	T	C	structural_interaction_variant	ACE2	:c.1202A>G	NA	5.73e-05	NA	NA	NA	NA	NA	NA	NA	NA	NA	NA	NA	0.006(D)	0.998(D)	3.64(H)	0.0238(D)
chrX	15578222	T	C	synonymous_variant	ACE2	NM_021804.2:p.Gln388Gln/c.1164A>G	rs773676270;	5.73e-05	NA	NA	NA	NA	NA	NA	NA	NA	NA	6.73e-05	1.59e-05
chrX	15578237	C	T	missense_variant	ACE2	NM_021804.2:p.Met383Ile/c.1149G>A	NA	5.73e-05	NA	NA	NA	NA	NA	NA	NA	NA	NA	NA	NA	0.017(D)	0.99(D)	2.87(M)	-0.7108(T)
chrX	15578261	C	T	synonymous_variant	ACE2	NM_021804.2:p.Glu375Glu/c.1125G>A	NA	5.73e-05	NA	NA	NA	NA	NA	NA	NA	NA	NA	NA	NA
chrX	15578270	A	G	synonymous_variant	ACE2	NM_021804.2:p.Ala372Ala/c.1116T>C	NA	0.000687561	NA	NA	NA	NA	NA	NA	NA	NA	NA	NA	6.37e-05
chrX	15578329	G	C	intron_variant	ACE2	NM_021804.2:c.1071-14C>G	NA	0.000114593	NA	NA	NA	NA	NA	NA	NA	NA	NA	NA	1.59e-05
chrX	15578397	A	G	intron_variant	ACE2	NM_021804.2:c.1071-82T>C	NA	5.73e-05	NA	NA	NA	NA	NA	NA	NA	NA	NA	NA	NA
chrX	15578414	C	G	intron_variant	ACE2	NM_021804.2:c.1071-99G>C	NA	5.73e-05	NA	NA	NA	NA	NA	NA	NA	NA	NA	NA	NA
chrX	15578424	T	A	intron_variant	ACE2	NM_021804.2:c.1071-109A>T	NA	5.73e-05	NA	NA	NA	NA	NA	NA	NA	NA	NA	NA	NA
chrX	15578442	T	C	intron_variant	ACE2	NM_021804.2:c.1071-127A>G	NA	0.00034378	NA	NA	NA	NA	NA	NA	NA	NA	NA	NA	7.96e-06
chrX	15578481	A	G	intron_variant	ACE2	NM_021804.2:c.1071-166T>C	NA	0.00017189	NA	NA	NA	NA	NA	NA	NA	NA	NA	NA	7.96e-06
chrX	15578490	C	T	intron_variant	ACE2	NM_021804.2:c.1071-175G>A	NA	5.73e-05	NA	NA	NA	NA	NA	NA	NA	NA	NA	NA	NA
chrX	15578516	C	A	intron_variant	ACE2	NM_021804.2:c.1071-201G>T	rs149958080;	0.0100842	0.0013245	0.0065	0	0	0	0	0.006289	0.00625	0.006329	0.000323954	0.000581358
chrX	15578558	C	T	intron_variant	ACE2	NM_021804.2:c.1071-243G>A	rs187300691;	5.73e-05	0.000529801	0	0	0	0.0026	0	NA	NA	NA	0.00325521	0.000143349
chrX	15578563	C	G	intron_variant	ACE2	NM_021804.2:c.1071-248G>C	NA	5.73e-05	NA	NA	NA	NA	NA	NA	NA	NA	NA	NA	NA
chrX	15578627	T	A	intron_variant	ACE2	NM_021804.2:c.1071-312A>T	NA	5.73e-05	NA	NA	NA	NA	NA	NA	NA	NA	NA	NA	NA
chrX	15578628	G	A	intron_variant	ACE2	NM_021804.2:c.1071-313C>T	NA	5.73e-05	NA	NA	NA	NA	NA	NA	NA	NA	NA	NA	NA
chrX	15578648	A	G	intron_variant	ACE2	NM_021804.2:c.1071-333T>C	rs181695790;	0.000458374	0.000264901	0.0013	0	0	0	0	0.003145	0.00625	NA	NA	3.98e-05
chrX	15578689	T	C	intron_variant	ACE2	NM_021804.2:c.1071-374A>G	rs759268454;	5.73e-05	NA	NA	NA	NA	NA	NA	NA	NA	NA	9.29e-05	0.000111493
chrX	15578701	T	G	intron_variant	ACE2	NM_021804.2:c.1071-386A>C	NA	5.73e-05	NA	NA	NA	NA	NA	NA	NA	NA	NA	NA	NA
chrX	15578721	C	T	intron_variant	ACE2	NM_021804.2:c.1071-406G>A	rs145693360;	0.00378159	0.0013245	0.0065	0	0	0	0	0.006289	0.00625	0.006329	0.000233209	0.000207059
chrX	15578722	G	A	intron_variant	ACE2	NM_021804.2:c.1071-407C>T	NA	0.000114593	NA	NA	NA	NA	NA	NA	NA	NA	NA	NA	NA
chrX	15578737	A	G	intron_variant	ACE2	NM_021804.2:c.1071-422T>C	NA	5.73e-05	NA	NA	NA	NA	NA	NA	NA	NA	NA	NA	NA
chrX	15578772	G	C	intron_variant	ACE2	NM_021804.2:c.1071-457C>G	NA	5.73e-05	NA	NA	NA	NA	NA	NA	NA	NA	NA	NA	NA
chrX	15578778	G	C	intron_variant	ACE2	NM_021804.2:c.1071-463C>G	NA	0.00166161	NA	NA	NA	NA	NA	NA	NA	NA	NA	9.28e-05	4.78e-05
chrX	15578810	C	T	intron_variant	ACE2	NM_021804.2:c.1071-495G>A	NA	5.73e-05	NA	NA	NA	NA	NA	NA	NA	NA	NA	9.32e-05	3.98e-05
chrX	15578811	G	A	intron_variant	ACE2	NM_021804.2:c.1071-496C>T	rs753061882;	0.000229187	NA	NA	NA	NA	NA	NA	NA	NA	NA	4.65e-05	8.76e-05
chrX	15578842	T	C	intron_variant	ACE2	NM_021804.2:c.1071-527A>G	NA	5.73e-05	NA	NA	NA	NA	NA	NA	NA	NA	NA	NA	NA
chrX	15578843	A	G	intron_variant	ACE2	NM_021804.2:c.1071-528T>C	NA	5.73e-05	NA	NA	NA	NA	NA	NA	NA	NA	NA	NA	NA
chrX	15578881	T	C	intron_variant	ACE2	NM_021804.2:c.1071-566A>G	rs745780713;	0.00143242	NA	NA	NA	NA	NA	NA	NA	NA	NA	NA	0.000143349
chrX	15578914	A	C	intron_variant	ACE2	NM_021804.2:c.1071-599T>G	rs182802402;	0.00252106	0.00238411	0.0118	0	0	0	0	0.006289	0.00625	0.006329	9.34e-05	0.000159276
chrX	15578920	A	T	intron_variant	ACE2	NM_021804.2:c.1071-605T>A	rs4646156;	0.996047	0.802649	0.9935	0.7519	0.8036	0.6514	0.7967	0.997	0.994	1	0.701122	0.710229
chrX	15578924	G	C	intron_variant	ACE2	NM_021804.2:c.1071-609C>G	NA	5.73e-05	NA	NA	NA	NA	NA	NA	NA	NA	NA	NA	NA
chrX	15579009	C	T	intron_variant	ACE2	NM_021804.2:c.1071-694G>A	NA	5.73e-05	NA	NA	NA	NA	NA	NA	NA	NA	NA	NA	3.19e-05
chrX	15579024	C	G	intron_variant	ACE2	NM_021804.2:c.1071-709G>C	NA	5.73e-05	NA	NA	NA	NA	NA	NA	NA	NA	NA	NA	NA
chrX	15579032	T	C	intron_variant	ACE2	NM_021804.2:c.1071-717A>G	NA	5.73e-05	NA	NA	NA	NA	NA	NA	NA	NA	NA	NA	NA
chrX	15579043	T	C	intron_variant	ACE2	NM_021804.2:c.1071-728A>G	NA	5.73e-05	NA	NA	NA	NA	NA	NA	NA	NA	NA	NA	7.96e-06
chrX	15579059	T	C	intron_variant	ACE2	NM_021804.2:c.1071-744A>G	NA	5.73e-05	NA	NA	NA	NA	NA	NA	NA	NA	NA	NA	NA
chrX	15579069	G	A	intron_variant	ACE2	NM_021804.2:c.1071-754C>T	NA	0.000401077	NA	NA	NA	NA	NA	NA	NA	NA	NA	4.91e-05	9.56e-05
chrX	15579086	A	C	intron_variant	ACE2	NM_021804.2:c.1071-771T>G	NA	0.000114593	NA	NA	NA	NA	NA	NA	NA	NA	NA	NA	NA
chrX	15579089	T	G	intron_variant	ACE2	NM_021804.2:c.1071-774A>C	NA	5.73e-05	NA	NA	NA	NA	NA	NA	NA	NA	NA	NA	7.96e-06
chrX	15579114	T	A	intron_variant	ACE2	NM_021804.2:c.1071-799A>T	rs72614596;	0.0821635	0.0227815	0.0733	0.0496	0.002	0.0026	0	0.063	0.056	0.07	0.00696274	0.00901504
chrX	15579131	A	T	intron_variant	ACE2	NM_021804.2:c.1071-816T>A	NA	5.73e-05	NA	NA	NA	NA	NA	NA	NA	NA	NA	NA	NA
chrX	15579183	C	G	intron_variant	ACE2	NM_021804.2:c.1071-868G>C	rs747388862;	0.00143242	NA	NA	NA	NA	NA	NA	NA	NA	NA	4.66e-05	0.000238914
chrX	15579186	G	A	intron_variant	ACE2	NM_021804.2:c.1071-871C>T	NA	5.73e-05	NA	NA	NA	NA	NA	NA	NA	NA	NA	NA	NA
chrX	15579212	G	T	intron_variant	ACE2	NM_021804.2:c.1071-897C>A	NA	0.000114593	NA	NA	NA	NA	NA	NA	NA	NA	NA	NA	6.37e-05
chrX	15579265	A	G	intron_variant	ACE2	NM_021804.2:c.1071-950T>C	NA	5.73e-05	NA	NA	NA	NA	NA	NA	NA	NA	NA	NA	NA
chrX	15579364	G	A	intron_variant	ACE2	NM_021804.2:c.1071-1049C>T	NA	5.73e-05	NA	NA	NA	NA	NA	NA	NA	NA	NA	NA	NA
chrX	15579386	C	T	intron_variant	ACE2	NM_021804.2:c.1071-1071G>A	rs4646155;	0.0292786	0.061457	0.0327	0.0191	0.1346	0.0013	0.085	0.031	0.038	0.025	0.0360352	0.0396598
chrX	15579412	C	T	intron_variant	ACE2	NM_021804.2:c.1071-1097G>A	NA	5.73e-05	NA	NA	NA	NA	NA	NA	NA	NA	NA	NA	3.19e-05
chrX	15579445	A	G	intron_variant	ACE2	NM_021804.2:c.1071-1130T>C	rs4646190;	0.000114593	0.00794702	0	0.0095	0.001	0.0287	0.0028	NA	NA	NA	0.0253648	0.0241941
chrX	15579457	G	A	intron_variant	ACE2	NM_021804.2:c.1071-1142C>T	NA	0.000229187	NA	NA	NA	NA	NA	NA	NA	NA	NA	NA	NA
chrX	15579496	C	T	intron_variant	ACE2	NM_021804.2:c.1071-1181G>A	NA	0.000114593	NA	NA	NA	NA	NA	NA	NA	NA	NA	NA	NA
chrX	15579516	G	T	intron_variant	ACE2	NM_021804.2:c.1071-1201C>A	NA	5.73e-05	NA	NA	NA	NA	NA	NA	NA	NA	NA	NA	NA
chrX	15579647	T	A	intron_variant	ACE2	NM_021804.2:c.1071-1332A>T	NA	5.73e-05	NA	NA	NA	NA	NA	NA	NA	NA	NA	NA	NA
chrX	15579671	C	T	intron_variant	ACE2	NM_021804.2:c.1071-1356G>A	NA	5.73e-05	NA	NA	NA	NA	NA	NA	NA	NA	NA	NA	NA
chrX	15579712	C	T	intron_variant	ACE2	NM_021804.2:c.1071-1397G>A	rs4646153;	0.996047	0.831788	0.9935	0.7557	0.9093	0.6488	0.8022	0.997	0.994	1	0.732841	0.74378
chrX	15579724	G	T	intron_variant	ACE2	NM_021804.2:c.1071-1409C>A	NA	5.73e-05	NA	NA	NA	NA	NA	NA	NA	NA	NA	NA	NA
chrX	15579779	T	C	intron_variant	ACE2	NM_021804.2:c.1070+1442A>G	NA	5.73e-05	NA	NA	NA	NA	NA	NA	NA	NA	NA	NA	NA
chrX	15579804	C	T	intron_variant	ACE2	NM_021804.2:c.1070+1417G>A	NA	0.000114593	NA	NA	NA	NA	NA	NA	NA	NA	NA	NA	NA
chrX	15579834	A	C	intron_variant	ACE2	NM_021804.2:c.1070+1387T>G	NA	0.000744858	NA	NA	NA	NA	NA	NA	NA	NA	NA	4.59e-05	3.98e-05
chrX	15579901	A	G	intron_variant	ACE2	NM_021804.2:c.1070+1320T>C	rs4646152;	0.996047	0.832318	0.9935	0.7557	0.9093	0.6514	0.8022	0.997	0.994	1	0.731379	0.743908
chrX	15579907	A	G	intron_variant	ACE2	NM_021804.2:c.1070+1314T>C	NA	5.73e-05	NA	NA	NA	NA	NA	NA	NA	NA	NA	NA	2.39e-05
chrX	15580013	G	A	intron_variant	ACE2	NM_021804.2:c.1070+1208C>T	rs193290621;	0.000458374	0.000529801	0.0026	0	0	0	0	0.006289	0.00625	0.006329	0.000650135	0.000191131
chrX	15580039	C	A	intron_variant	ACE2	NM_021804.2:c.1070+1182G>T	NA	0.000114593	NA	NA	NA	NA	NA	NA	NA	NA	NA	NA	NA
chrX	15580120	C	G	intron_variant	ACE2	NM_021804.2:c.1070+1101G>C	NA	5.73e-05	NA	NA	NA	NA	NA	NA	NA	NA	NA	NA	NA
chrX	15580142	A	G	intron_variant	ACE2	NM_021804.2:c.1070+1079T>C	NA	0.00114594	NA	NA	NA	NA	NA	NA	NA	NA	NA	9.23e-05	0.000135385
chrX	15580169	T	C	intron_variant	ACE2	NM_021804.2:c.1070+1052A>G	NA	0.00017189	NA	NA	NA	NA	NA	NA	NA	NA	NA	9.24e-05	3.98e-05
chrX	15580247	C	A	intron_variant	ACE2	NM_021804.2:c.1070+974G>T	NA	5.73e-05	NA	NA	NA	NA	NA	NA	NA	NA	NA	NA	NA
chrX	15580253	T	G	intron_variant	ACE2	NM_021804.2:c.1070+968A>C	NA	0.000286484	NA	NA	NA	NA	NA	NA	NA	NA	NA	NA	1.59e-05
chrX	15580262	A	G	intron_variant	ACE2	NM_021804.2:c.1070+959T>C	NA	0.00017189	NA	NA	NA	NA	NA	NA	NA	NA	NA	NA	NA
chrX	15580299	C	A	intron_variant	ACE2	NM_021804.2:c.1070+922G>T	NA	0.000114593	NA	NA	NA	NA	NA	NA	NA	NA	NA	NA	NA
chrX	15580306	C	T	intron_variant	ACE2	NM_021804.2:c.1070+915G>A	rs746429452;	0.000114593	NA	NA	NA	NA	NA	NA	NA	NA	NA	4.61e-05	3.19e-05
chrX	15580321	G	T	intron_variant	ACE2	NM_021804.2:c.1070+900C>A	NA	0.00017189	NA	NA	NA	NA	NA	NA	NA	NA	NA	NA	1.59e-05
chrX	15580344	G	A	intron_variant	ACE2	NM_021804.2:c.1070+877C>T	NA	5.73e-05	NA	NA	NA	NA	NA	NA	NA	NA	NA	NA	NA
chrX	15580357	G	A	intron_variant	ACE2	NM_021804.2:c.1070+864C>T	NA	5.73e-05	NA	NA	NA	NA	NA	NA	NA	NA	NA	NA	NA
chrX	15580484	C	T	intron_variant	ACE2	NM_021804.2:c.1070+737G>A	NA	5.73e-05	NA	NA	NA	NA	NA	NA	NA	NA	NA	NA	NA
chrX	15580502	C	T	intron_variant	ACE2	NM_021804.2:c.1070+719G>A	NA	5.73e-05	NA	NA	NA	NA	NA	NA	NA	NA	NA	NA	NA
chrX	15580571	C	G	intron_variant	ACE2	NM_021804.2:c.1070+650G>C	NA	0.00017189	NA	NA	NA	NA	NA	NA	NA	NA	NA	NA	NA
chrX	15580594	T	C	intron_variant	ACE2	NM_021804.2:c.1070+627A>G	NA	5.73e-05	NA	NA	NA	NA	NA	NA	NA	NA	NA	NA	NA
chrX	15580642	A	G	intron_variant	ACE2	NM_021804.2:c.1070+579T>C	NA	5.73e-05	NA	NA	NA	NA	NA	NA	NA	NA	NA	NA	NA
chrX	15580668	G	A	intron_variant	ACE2	NM_021804.2:c.1070+553C>T	NA	5.73e-05	NA	NA	NA	NA	NA	NA	NA	NA	NA	NA	NA
chrX	15580683	T	C	intron_variant	ACE2	NM_021804.2:c.1070+538A>G	NA	5.73e-05	NA	NA	NA	NA	NA	NA	NA	NA	NA	NA	NA
chrX	15580701	T	A	intron_variant	ACE2	NM_021804.2:c.1070+520A>T	NA	5.73e-05	NA	NA	NA	NA	NA	NA	NA	NA	NA	NA	NA
chrX	15580724	G	A	intron_variant	ACE2	NM_021804.2:c.1070+497C>T	NA	0.000114593	NA	NA	NA	NA	NA	NA	NA	NA	NA	NA	NA
chrX	15580769	G	A	intron_variant	ACE2	NM_021804.2:c.1070+452C>T	NA	5.73e-05	NA	NA	NA	NA	NA	NA	NA	NA	NA	NA	NA
chrX	15580777	T	C	intron_variant	ACE2	NM_021804.2:c.1070+444A>G	NA	5.73e-05	NA	NA	NA	NA	NA	NA	NA	NA	NA	NA	NA
chrX	15580826	G	A	intron_variant	ACE2	NM_021804.2:c.1070+395C>T	NA	5.73e-05	NA	NA	NA	NA	NA	NA	NA	NA	NA	NA	NA
chrX	15580841	A	T	intron_variant	ACE2	NM_021804.2:c.1070+380T>A	NA	5.73e-05	NA	NA	NA	NA	NA	NA	NA	NA	NA	NA	NA
chrX	15580881	G	A	intron_variant	ACE2	NM_021804.2:c.1070+340C>T	NA	0.000114593	NA	NA	NA	NA	NA	NA	NA	NA	NA	NA	NA
chrX	15580882	G	A	intron_variant	ACE2	NM_021804.2:c.1070+339C>T	rs765716829;	5.73e-05	NA	NA	NA	NA	NA	NA	NA	NA	NA	0.000783121	0.000493756
chrX	15580894	G	A	intron_variant	ACE2	NM_021804.2:c.1070+327C>T	NA	0.000114593	NA	NA	NA	NA	NA	NA	NA	NA	NA	NA	NA
chrX	15580962	C	A	intron_variant	ACE2	NM_021804.2:c.1070+259G>T	NA	5.73e-05	NA	NA	NA	NA	NA	NA	NA	NA	NA	NA	NA
chrX	15580972	T	C	intron_variant	ACE2	NM_021804.2:c.1070+249A>G	NA	5.73e-05	NA	NA	NA	NA	NA	NA	NA	NA	NA	NA	NA
chrX	15580977	C	T	intron_variant	ACE2	NM_021804.2:c.1070+244G>A	rs188037336;	5.73e-05	0.000264901	0.0013	0	0	0	0	0.003145	0.00625	NA	4.62e-05	9.56e-05
chrX	15580978	G	T	intron_variant	ACE2	NM_021804.2:c.1070+243C>A	NA	5.73e-05	NA	NA	NA	NA	NA	NA	NA	NA	NA	NA	NA
chrX	15580993	A	G	intron_variant	ACE2	NM_021804.2:c.1070+228T>C	NA	5.73e-05	NA	NA	NA	NA	NA	NA	NA	NA	NA	NA	NA
chrX	15581022	G	C	intron_variant	ACE2	NM_021804.2:c.1070+199C>G	NA	5.73e-05	NA	NA	NA	NA	NA	NA	NA	NA	NA	NA	NA
chrX	15581069	A	G	intron_variant	ACE2	NM_021804.2:c.1070+152T>C	NA	0.000401077	NA	NA	NA	NA	NA	NA	NA	NA	NA	NA	NA
chrX	15581083	G	A	intron_variant	ACE2	NM_021804.2:c.1070+138C>T	NA	5.73e-05	NA	NA	NA	NA	NA	NA	NA	NA	NA	NA	NA
chrX	15581088	C	A	intron_variant	ACE2	NM_021804.2:c.1070+133G>T	NA	5.73e-05	NA	NA	NA	NA	NA	NA	NA	NA	NA	NA	NA
chrX	15581128	C	A	intron_variant	ACE2	NM_021804.2:c.1070+93G>T	rs752437962;	0.000974045	NA	NA	NA	NA	NA	NA	NA	NA	NA	9.25e-05	2.39e-05
chrX	15581145	A	G	intron_variant	ACE2	NM_021804.2:c.1070+76T>C	NA	0.00017189	NA	NA	NA	NA	NA	NA	NA	NA	NA	NA	NA
chrX	15581229	G	A	synonymous_variant	ACE2	NM_021804.2:p.Gly354Gly/c.1062C>T	rs200909433;	5.73e-05	NA	NA	NA	NA	NA	NA	NA	NA	NA	NA	1.59e-05
chrX	15581247	A	C	synonymous_variant	ACE2	NM_021804.2:p.Ala348Ala/c.1044T>G	NA	0.00017189	NA	NA	NA	NA	NA	NA	NA	NA	NA	NA	NA
chrX	15581352	C	T	synonymous_variant	ACE2	NM_021804.2:p.Lys313Lys/c.939G>A	rs775440758;	0.00017189	NA	NA	NA	NA	NA	NA	NA	NA	NA	3.09e-05	1.59e-05
chrX	15581458	C	T	intron_variant	ACE2	NM_021804.2:c.901-68G>A	rs4646150;	0.00275024	0.0135099	0.0013	0.0954	0	0	0	0.003145	0.00625	NA	0.00310372	0.00692055
chrX	15581526	A	G	intron_variant	ACE2	NM_021804.2:c.901-136T>C	rs182501431;	0.000229187	0.000529801	0.0026	0	0	0	0	NA	NA	NA	NA	2.39e-05
chrX	15581570	G	A	intron_variant	ACE2	NM_021804.2:c.901-180C>T	NA	5.73e-05	NA	NA	NA	NA	NA	NA	NA	NA	NA	NA	2.39e-05
chrX	15581580	T	A	intron_variant	ACE2	NM_021804.2:c.901-190A>T	NA	5.73e-05	NA	NA	NA	NA	NA	NA	NA	NA	NA	NA	NA
chrX	15581720	C	T	intron_variant	ACE2	NM_021804.2:c.901-330G>A	rs186036909;	0.00034378	0.000264901	0.0013	0	0	0	0	NA	NA	NA	NA	1.59e-05
chrX	15581748	T	C	intron_variant	ACE2	NM_021804.2:c.901-358A>G	rs776731296;	0.0001146	NA	NA	NA	NA	NA	NA	NA	NA	NA	NA	NA
chrX	15581804	C	T	intron_variant	ACE2	NM_021804.2:c.901-414G>A	NA	5.73e-05	NA	NA	NA	NA	NA	NA	NA	NA	NA	NA	NA
chrX	15581895	C	T	intron_variant	ACE2	NM_021804.2:c.901-505G>A	NA	5.73e-05	NA	NA	NA	NA	NA	NA	NA	NA	NA	NA	NA
chrX	15581899	A	C	intron_variant	ACE2	NM_021804.2:c.901-509T>G	NA	0.000515671	NA	NA	NA	NA	NA	NA	NA	NA	NA	NA	7.96e-06
chrX	15581962	G	A	intron_variant	ACE2	NM_021804.2:c.901-572C>T	rs771593207;	5.73e-05	NA	NA	NA	NA	NA	NA	NA	NA	NA	NA	NA
chrX	15581969	A	G	intron_variant	ACE2	NM_021804.2:c.901-579T>C	NA	0.00017189	NA	NA	NA	NA	NA	NA	NA	NA	NA	NA	NA
chrX	15582001	T	C	intron_variant	ACE2	NM_021804.2:c.901-611A>G	NA	5.73e-05	NA	NA	NA	NA	NA	NA	NA	NA	NA	NA	NA
chrX	15582002	G	A	intron_variant	ACE2	NM_021804.2:c.901-612C>T	NA	5.73e-05	NA	NA	NA	NA	NA	NA	NA	NA	NA	NA	NA
chrX	15582089	C	T	intron_variant	ACE2	NM_021804.2:c.901-699G>A	NA	0.00017192	NA	NA	NA	NA	NA	NA	NA	NA	NA	9.26e-05	3.19e-05
chrX	15582090	G	A	intron_variant	ACE2	NM_021804.2:c.901-700C>T	NA	0.00017189	NA	NA	NA	NA	NA	NA	NA	NA	NA	9.25e-05	0.000222987
chrX	15582092	A	C	intron_variant	ACE2	NM_021804.2:c.901-702T>G	rs2048684;	0.996047	0.832318	0.9935	0.7557	0.9093	0.6514	0.8022	0.997	0.994	1	0.731259	0.744155
chrX	15582102	G	C	intron_variant	ACE2	NM_021804.2:c.901-712C>G	NA	5.73e-05	NA	NA	NA	NA	NA	NA	NA	NA	NA	NA	NA
chrX	15582132	T	C	intron_variant	ACE2	NM_021804.2:c.901-742A>G	rs768129919;	0.000114593	NA	NA	NA	NA	NA	NA	NA	NA	NA	4.63e-05	7.96e-05
chrX	15582140	T	C	intron_variant	ACE2	NM_021804.2:c.901-750A>G	NA	5.73e-05	NA	NA	NA	NA	NA	NA	NA	NA	NA	NA	7.96e-06
chrX	15582172	T	G	intron_variant	ACE2	NM_021804.2:c.901-782A>C	NA	5.73e-05	NA	NA	NA	NA	NA	NA	NA	NA	NA	NA	NA
chrX	15582173	T	G	intron_variant	ACE2	NM_021804.2:c.901-783A>C	NA	0.000114593	NA	NA	NA	NA	NA	NA	NA	NA	NA	4.62e-05	4.78e-05
chrX	15582193	G	C	intron_variant	ACE2	NM_021804.2:c.901-803C>G	rs561004077;	5.73e-05	NA	NA	NA	NA	NA	NA	NA	NA	NA	0.000230065	3.19e-05
chrX	15582243	T	C	intron_variant	ACE2	NM_021804.2:c.901-853A>G	NA	0.000286484	NA	NA	NA	NA	NA	NA	NA	NA	NA	NA	2.39e-05
chrX	15582251	T	C	intron_variant	ACE2	NM_021804.2:c.901-861A>G	NA	5.73e-05	NA	NA	NA	NA	NA	NA	NA	NA	NA	NA	NA
chrX	15582274	A	G	intron_variant	ACE2	NM_021804.2:c.901-884T>C	NA	5.73e-05	NA	NA	NA	NA	NA	NA	NA	NA	NA	NA	1.59e-05
chrX	15582275	C	T	intron_variant	ACE2	NM_021804.2:c.901-885G>A	NA	5.73e-05	NA	NA	NA	NA	NA	NA	NA	NA	NA	NA	NA
chrX	15582290	G	C	intron_variant	ACE2	NM_021804.2:c.901-900C>G	NA	0.000114593	NA	NA	NA	NA	NA	NA	NA	NA	NA	NA	NA
chrX	15582331	T	C	intron_variant	ACE2	NM_021804.2:c.901-941A>G	NA	0.000114593	NA	NA	NA	NA	NA	NA	NA	NA	NA	NA	1.59e-05
chrX	15582460	T	C	intron_variant	ACE2	NM_021804.2:c.901-1070A>G	NA	5.73e-05	NA	NA	NA	NA	NA	NA	NA	NA	NA	NA	NA
chrX	15582476	T	C	intron_variant	ACE2	NM_021804.2:c.901-1086A>G	NA	0.000515671	NA	NA	NA	NA	NA	NA	NA	NA	NA	NA	NA
chrX	15582506	T	C	intron_variant	ACE2	NM_021804.2:c.901-1116A>G	NA	0.00246376	NA	NA	NA	NA	NA	NA	NA	NA	NA	NA	9.56e-05
chrX	15582556	C	T	intron_variant	ACE2	NM_021804.2:c.901-1166G>A	rs199513198;	0.000114593	NA	NA	NA	NA	NA	NA	NA	NA	NA	NA	NA
chrX	15582567	C	T	intron_variant	ACE2	NM_021804.2:c.901-1177G>A	NA	5.73e-05	NA	NA	NA	NA	NA	NA	NA	NA	NA	NA	NA
chrX	15582568	C	T	intron_variant	ACE2	NM_021804.2:c.901-1178G>A	rs2316904;	0.996047	0.82755	0.9935	0.7557	0.8923	0.6501	0.8022	0.997	0.994	1	0.728728	0.738484
chrX	15582621	T	A	intron_variant	ACE2	NM_021804.2:c.901-1231A>T	rs4646147;	0.996047	0.828079	0.9935	0.7557	0.8923	0.6514	0.8036	0.997	0.994	1	0.726849	0.738492
chrX	15582634	T	C	intron_variant	ACE2	NM_021804.2:c.901-1244A>G	NA	5.73e-05	NA	NA	NA	NA	NA	NA	NA	NA	NA	NA	NA
chrX	15582637	A	C	intron_variant	ACE2	NM_021804.2:c.901-1247T>G	NA	5.73e-05	NA	NA	NA	NA	NA	NA	NA	NA	NA	NA	NA
chrX	15582704	T	C	intron_variant	ACE2	NM_021804.2:c.901-1314A>G	NA	0.00017189	NA	NA	NA	NA	NA	NA	NA	NA	NA	NA	3.98e-05
chrX	15582706	G	C	intron_variant	ACE2	NM_021804.2:c.901-1316C>G	NA	5.73e-05	NA	NA	NA	NA	NA	NA	NA	NA	NA	NA	NA
chrX	15582732	G	T	intron_variant	ACE2	NM_021804.2:c.901-1342C>A	NA	5.73e-05	NA	NA	NA	NA	NA	NA	NA	NA	NA	NA	NA
chrX	15582738	G	A	intron_variant	ACE2	NM_021804.2:c.901-1348C>T	NA	0.000343859	NA	NA	NA	NA	NA	NA	NA	NA	NA	NA	7.96e-06
chrX	15582788	T	C	intron_variant	ACE2	NM_021804.2:c.901-1398A>G	NA	0.000114593	NA	NA	NA	NA	NA	NA	NA	NA	NA	NA	7.96e-06
chrX	15582830	C	T	intron_variant	ACE2	NM_021804.2:c.901-1440G>A	rs185723767;	0.000515671	0.000264901	0.0013	0	0	0	0	0.003145	NA	0.006329	NA	5.57e-05
chrX	15582838	G	A	intron_variant	ACE2	NM_021804.2:c.901-1448C>T	NA	5.73e-05	NA	NA	NA	NA	NA	NA	NA	NA	NA	NA	NA
chrX	15582843	G	A	intron_variant	ACE2	NM_021804.2:c.901-1453C>T	rs151005246;	0.0258408	0.00450331	0.0196	0	0	0	0.0028	0.016	0.019	0.013	0.0011629	0.00215023
chrX	15582857	C	A	intron_variant	ACE2	NM_021804.2:c.901-1467G>T	NA	0.00034378	NA	NA	NA	NA	NA	NA	NA	NA	NA	NA	7.96e-06
chrX	15582862	C	A	intron_variant	ACE2	NM_021804.2:c.901-1472G>T	NA	5.73e-05	NA	NA	NA	NA	NA	NA	NA	NA	NA	NA	NA
chrX	15582979	A	C	intron_variant	ACE2	NM_021804.2:c.901-1589T>G	NA	5.73e-05	NA	NA	NA	NA	NA	NA	NA	NA	NA	NA	NA
chrX	15582993	G	A	intron_variant	ACE2	NM_021804.2:c.901-1603C>T	NA	5.73e-05	NA	NA	NA	NA	NA	NA	NA	NA	NA	NA	2.39e-05
chrX	15583006	C	T	intron_variant	ACE2	NM_021804.2:c.901-1616G>A	rs751277962;	0.000286484	NA	NA	NA	NA	NA	NA	NA	NA	NA	NA	1.59e-05
chrX	15583018	T	C	intron_variant	ACE2	NM_021804.2:c.901-1628A>G	NA	5.73e-05	NA	NA	NA	NA	NA	NA	NA	NA	NA	NA	NA
chrX	15583026	A	G	intron_variant	ACE2	NM_021804.2:c.901-1636T>C	NA	0.000114593	NA	NA	NA	NA	NA	NA	NA	NA	NA	NA	NA
chrX	15583073	C	T	intron_variant	ACE2	NM_021804.2:c.901-1683G>A	NA	0.00017189	NA	NA	NA	NA	NA	NA	NA	NA	NA	NA	NA
chrX	15583078	T	G	intron_variant	ACE2	NM_021804.2:c.901-1688A>C	NA	5.73e-05	NA	NA	NA	NA	NA	NA	NA	NA	NA	NA	NA
chrX	15583138	G	A	intron_variant	ACE2	NM_021804.2:c.901-1748C>T	NA	5.73e-05	NA	NA	NA	NA	NA	NA	NA	NA	NA	NA	NA
chrX	15583143	T	A	intron_variant	ACE2	NM_021804.2:c.901-1753A>T	NA	5.73e-05	NA	NA	NA	NA	NA	NA	NA	NA	NA	NA	NA
chrX	15583151	G	T	intron_variant	ACE2	NM_021804.2:c.901-1761C>A	rs2316903;	0.996047	0.827815	0.9935	0.7557	0.8923	0.6514	0.8022	0.997	0.994	1	0.727349	0.738429
chrX	15583158	T	C	intron_variant	ACE2	NM_021804.2:c.901-1768A>G	NA	5.73e-05	NA	NA	NA	NA	NA	NA	NA	NA	NA	NA	NA
chrX	15583196	G	C	intron_variant	ACE2	NM_021804.2:c.901-1806C>G	NA	5.73e-05	NA	NA	NA	NA	NA	NA	NA	NA	NA	NA	NA
chrX	15583200	C	T	intron_variant	ACE2	NM_021804.2:c.901-1810G>A	NA	5.73e-05	NA	NA	NA	NA	NA	NA	NA	NA	NA	NA	7.96e-06
chrX	15583220	A	G	intron_variant	ACE2	NM_021804.2:c.901-1830T>C	rs4646188;	0.00126053	0.0437086	0	0.0344	0.002	0.1305	0.0627	NA	NA	NA	0.102684	0.0830626
chrX	15583232	T	C	intron_variant	ACE2	NM_021804.2:c.901-1842A>G	NA	0.000802154	NA	NA	NA	NA	NA	NA	NA	NA	NA	9.33e-05	0.000143349
chrX	15583248	A	G	intron_variant	ACE2	NM_021804.2:c.901-1858T>C	NA	5.73e-05	NA	NA	NA	NA	NA	NA	NA	NA	NA	NA	NA
chrX	15583311	C	T	intron_variant	ACE2	NM_021804.2:c.901-1921G>A	NA	5.73e-05	NA	NA	NA	NA	NA	NA	NA	NA	NA	NA	NA
chrX	15583417	C	T	intron_variant	ACE2	NM_021804.2:c.901-2027G>A	NA	5.73e-05	NA	NA	NA	NA	NA	NA	NA	NA	NA	NA	7.17e-05
chrX	15583423	C	T	intron_variant	ACE2	NM_021804.2:c.901-2033G>A	NA	5.73e-05	NA	NA	NA	NA	NA	NA	NA	NA	NA	5.11e-05	2.39e-05
chrX	15583499	G	A	intron_variant	ACE2	NM_021804.2:c.900+1976C>T	NA	0.00017189	NA	NA	NA	NA	NA	NA	NA	NA	NA	NA	NA
chrX	15583503	C	T	intron_variant	ACE2	NM_021804.2:c.900+1972G>A	NA	5.73e-05	NA	NA	NA	NA	NA	NA	NA	NA	NA	NA	1.59e-05
chrX	15583504	G	A	intron_variant	ACE2	NM_021804.2:c.900+1971C>T	NA	5.73e-05	NA	NA	NA	NA	NA	NA	NA	NA	NA	NA	NA
chrX	15583572	G	A	intron_variant	ACE2	NM_021804.2:c.900+1903C>T	rs4646144;	0.0292786	0.0617219	0.0327	0.0191	0.1356	0.0013	0.085	0.031	0.038	0.025	0.0370656	0.0396439
chrX	15583583	G	T	intron_variant	ACE2	NM_021804.2:c.900+1892C>A	NA	5.73e-05	NA	NA	NA	NA	NA	NA	NA	NA	NA	NA	NA
chrX	15583620	A	G	intron_variant	ACE2	NM_021804.2:c.900+1855T>C	NA	5.73e-05	NA	NA	NA	NA	NA	NA	NA	NA	NA	NA	NA
chrX	15583652	G	A	intron_variant	ACE2	NM_021804.2:c.900+1823C>T	rs771868567;	5.73e-05	NA	NA	NA	NA	NA	NA	NA	NA	NA	NA	NA
chrX	15583673	C	T	intron_variant	ACE2	NM_021804.2:c.900+1802G>A	NA	5.73e-05	NA	NA	NA	NA	NA	NA	NA	NA	NA	NA	1.59e-05
chrX	15583682	T	C	intron_variant	ACE2	NM_021804.2:c.900+1793A>G	NA	5.73e-05	NA	NA	NA	NA	NA	NA	NA	NA	NA	NA	NA
chrX	15583713	A	C	intron_variant	ACE2	NM_021804.2:c.900+1762T>G	NA	0.000114593	NA	NA	NA	NA	NA	NA	NA	NA	NA	NA	NA
chrX	15583757	T	C	intron_variant	ACE2	NM_021804.2:c.900+1718A>G	NA	0.000286484	NA	NA	NA	NA	NA	NA	NA	NA	NA	NA	1.59e-05
chrX	15583795	T	C	intron_variant	ACE2	NM_021804.2:c.900+1680A>G	NA	0.000229187	NA	NA	NA	NA	NA	NA	NA	NA	NA	NA	1.59e-05
chrX	15583814	T	C	intron_variant	ACE2	NM_021804.2:c.900+1661A>G	NA	5.73e-05	NA	NA	NA	NA	NA	NA	NA	NA	NA	NA	NA
chrX	15583843	T	C	intron_variant	ACE2	NM_021804.2:c.900+1632A>G	NA	5.73e-05	NA	NA	NA	NA	NA	NA	NA	NA	NA	NA	NA
chrX	15583888	T	A	intron_variant	ACE2	NM_021804.2:c.900+1587A>T	NA	5.73e-05	NA	NA	NA	NA	NA	NA	NA	NA	NA	NA	NA
chrX	15583902	A	G	intron_variant	ACE2	NM_021804.2:c.900+1573T>C	NA	0.000114593	NA	NA	NA	NA	NA	NA	NA	NA	NA	NA	NA
chrX	15583964	T	A	intron_variant	ACE2	NM_021804.2:c.900+1511A>T	NA	0.000458374	NA	NA	NA	NA	NA	NA	NA	NA	NA	4.6e-05	NA
chrX	15583974	C	G	intron_variant	ACE2	NM_021804.2:c.900+1501G>C	NA	0.000114593	NA	NA	NA	NA	NA	NA	NA	NA	NA	NA	7.96e-06
chrX	15584049	T	C	intron_variant	ACE2	NM_021804.2:c.900+1426A>G	NA	0.00017189	NA	NA	NA	NA	NA	NA	NA	NA	NA	NA	7.96e-06
chrX	15584064	A	T	intron_variant	ACE2	NM_021804.2:c.900+1411T>A	rs768419848;	5.73e-05	NA	NA	NA	NA	NA	NA	NA	NA	NA	0.000185951	0.000207059
chrX	15584124	T	C	intron_variant	ACE2	NM_021804.2:c.900+1351A>G	NA	5.73e-05	NA	NA	NA	NA	NA	NA	NA	NA	NA	NA	NA
chrX	15584190	T	G	intron_variant	ACE2	NM_021804.2:c.900+1285A>C	NA	5.73e-05	NA	NA	NA	NA	NA	NA	NA	NA	NA	NA	NA
chrX	15584233	G	A	intron_variant	ACE2	NM_021804.2:c.900+1242C>T	NA	5.73e-05	NA	NA	NA	NA	NA	NA	NA	NA	NA	4.61e-05	3.19e-05
chrX	15584328	C	T	intron_variant	ACE2	NM_021804.2:c.900+1147G>A	NA	5.73e-05	NA	NA	NA	NA	NA	NA	NA	NA	NA	4.59e-05	NA
chrX	15584355	G	A	intron_variant	ACE2	NM_021804.2:c.900+1120C>T	NA	5.73e-05	NA	NA	NA	NA	NA	NA	NA	NA	NA	NA	7.96e-06
chrX	15584373	T	C	intron_variant	ACE2	NM_021804.2:c.900+1102A>G	NA	5.73e-05	NA	NA	NA	NA	NA	NA	NA	NA	NA	NA	7.96e-06
chrX	15584407	T	C	intron_variant	ACE2	NM_021804.2:c.900+1068A>G	NA	0.000229187	NA	NA	NA	NA	NA	NA	NA	NA	NA	NA	1.59e-05
chrX	15584453	G	T	intron_variant	ACE2	NM_021804.2:c.900+1022C>A	NA	5.73e-05	NA	NA	NA	NA	NA	NA	NA	NA	NA	NA	NA
chrX	15584495	T	C	intron_variant	ACE2	NM_021804.2:c.900+980A>G	NA	5.73e-05	NA	NA	NA	NA	NA	NA	NA	NA	NA	NA	NA
chrX	15584528	C	T	intron_variant	ACE2	NM_021804.2:c.900+947G>A	rs143779699;	5.73e-05	0.000264901	0.0013	0	0	0	0	NA	NA	NA	NA	NA
chrX	15584572	A	G	intron_variant	ACE2	NM_021804.2:c.900+903T>C	NA	0.000229187	NA	NA	NA	NA	NA	NA	NA	NA	NA	NA	1.59e-05
chrX	15584576	C	T	intron_variant	ACE2	NM_021804.2:c.900+899G>A	NA	5.73e-05	NA	NA	NA	NA	NA	NA	NA	NA	NA	NA	NA
chrX	15584593	G	C	intron_variant	ACE2	NM_021804.2:c.900+882C>G	NA	5.73e-05	NA	NA	NA	NA	NA	NA	NA	NA	NA	NA	NA
chrX	15584806	G	A	intron_variant	ACE2	NM_021804.2:c.900+669C>T	NA	5.73e-05	NA	NA	NA	NA	NA	NA	NA	NA	NA	NA	NA
chrX	15584818	C	T	intron_variant	ACE2	NM_021804.2:c.900+657G>A	NA	5.73e-05	NA	NA	NA	NA	NA	NA	NA	NA	NA	NA	2.39e-05
chrX	15584833	G	A	intron_variant	ACE2	NM_021804.2:c.900+642C>T	NA	0.00034378	NA	NA	NA	NA	NA	NA	NA	NA	NA	NA	0.00010353
chrX	15584875	C	T	intron_variant	ACE2	NM_021804.2:c.900+600G>A	NA	5.73e-05	NA	NA	NA	NA	NA	NA	NA	NA	NA	NA	NA
chrX	15584940	C	T	intron_variant	ACE2	NM_021804.2:c.900+535G>A	rs184230403;	0.000572967	NA	NA	NA	NA	NA	NA	NA	NA	NA	NA	5.57e-05
chrX	15584941	G	C	intron_variant	ACE2	NM_021804.2:c.900+534C>G	rs4646142;	0.557039	0.358675	0.538	0.3359	0.2403	0.2376	0.4791	0.535	0.513	0.557	0.238102	0.257924
chrX	15585014	T	C	intron_variant	ACE2	NM_021804.2:c.900+461A>G	NA	5.73e-05	NA	NA	NA	NA	NA	NA	NA	NA	NA	NA	NA
chrX	15585039	A	G	intron_variant	ACE2	NM_021804.2:c.900+436T>C	NA	0.00338051	NA	NA	NA	NA	NA	NA	NA	NA	NA	4.59e-05	9.56e-05
chrX	15585100	T	G	intron_variant	ACE2	NM_021804.2:c.900+375A>C	NA	5.73e-05	NA	NA	NA	NA	NA	NA	NA	NA	NA	NA	NA
chrX	15585107	A	G	intron_variant	ACE2	NM_021804.2:c.900+368T>C	NA	5.73e-05	NA	NA	NA	NA	NA	NA	NA	NA	NA	NA	NA
chrX	15585111	C	T	intron_variant	ACE2	NM_021804.2:c.900+364G>A	NA	5.73e-05	NA	NA	NA	NA	NA	NA	NA	NA	NA	NA	7.96e-06
chrX	15585167	C	T	intron_variant	ACE2	NM_021804.2:c.900+308G>A	NA	5.73e-05	NA	NA	NA	NA	NA	NA	NA	NA	NA	NA	NA
chrX	15585188	G	A	intron_variant	ACE2	NM_021804.2:c.900+287C>T	NA	5.73e-05	NA	NA	NA	NA	NA	NA	NA	NA	NA	NA	NA
chrX	15585222	C	T	intron_variant	ACE2	NM_021804.2:c.900+253G>A	NA	5.73e-05	NA	NA	NA	NA	NA	NA	NA	NA	NA	NA	NA
chrX	15585223	G	A	intron_variant	ACE2	NM_021804.2:c.900+252C>T	NA	5.73e-05	NA	NA	NA	NA	NA	NA	NA	NA	NA	9.25e-05	4.78e-05
chrX	15585279	C	T	intron_variant	ACE2	NM_021804.2:c.900+196G>A	NA	5.73e-05	NA	NA	NA	NA	NA	NA	NA	NA	NA	NA	NA
chrX	15585315	A	G	intron_variant	ACE2	NM_021804.2:c.900+160T>C	NA	0.00017189	NA	NA	NA	NA	NA	NA	NA	NA	NA	NA	NA
chrX	15585339	C	G	intron_variant	ACE2	NM_021804.2:c.900+136G>C	NA	5.73e-05	NA	NA	NA	NA	NA	NA	NA	NA	NA	NA	NA
chrX	15585344	T	G	intron_variant	ACE2	NM_021804.2:c.900+131A>C	NA	5.73e-05	NA	NA	NA	NA	NA	NA	NA	NA	NA	NA	NA
chrX	15585354	A	C	intron_variant	ACE2	NM_021804.2:c.900+121T>G	NA	5.73e-05	NA	NA	NA	NA	NA	NA	NA	NA	NA	NA	NA
chrX	15585383	A	G	intron_variant	ACE2	NM_021804.2:c.900+92T>C	NA	0.000114593	NA	NA	NA	NA	NA	NA	NA	NA	NA	NA	7.17e-05
chrX	15585385	G	T	intron_variant	ACE2	NM_021804.2:c.900+90C>A	rs41297301;	0.00017189	0.00370861	0	0.0038	0	0.0117	0.0042	NA	NA	NA	0.0144761	0.00727096
chrX	15585386	G	C	intron_variant	ACE2	NM_021804.2:c.900+89C>G	NA	0.00017189	NA	NA	NA	NA	NA	NA	NA	NA	NA	NA	7.96e-06
chrX	15585387	T	G	intron_variant	ACE2	NM_021804.2:c.900+88A>C	NA	5.73e-05	NA	NA	NA	NA	NA	NA	NA	NA	NA	NA	NA
chrX	15585406	T	A	intron_variant	ACE2	NM_021804.2:c.900+69A>T	NA	5.73e-05	NA	NA	NA	NA	NA	NA	NA	NA	NA	NA	NA
chrX	15585464	C	G	intron_variant	ACE2	NM_021804.2:c.900+11G>C	rs771528964;	0.000114593	NA	NA	NA	NA	NA	NA	NA	NA	NA	5.65e-05	3.19e-05
chrX	15585477	G	A	stop_gained+splice_region_variant	ACE2	NM_021804.2:p.Gln300*/c.898C>T	NA	5.73e-05	NA	NA	NA	NA	NA	NA	NA	NA	NA	NA	NA
chrX	15585529	T	G	synonymous_variant	ACE2	NM_021804.2:p.Thr282Thr/c.846A>C	NA	5.73e-05	NA	NA	NA	NA	NA	NA	NA	NA	NA	NA	NA
chrX	15585756	T	C	intron_variant	ACE2	NM_021804.2:c.803-184A>G	NA	5.73e-05	NA	NA	NA	NA	NA	NA	NA	NA	NA	NA	NA
chrX	15585821	T	G	intron_variant	ACE2	NM_021804.2:c.803-249A>C	NA	5.73e-05	NA	NA	NA	NA	NA	NA	NA	NA	NA	NA	NA
chrX	15585822	T	C	intron_variant	ACE2	NM_021804.2:c.803-250A>G	rs188007597;	0.0017189	0.0010596	0.0052	0	0	0	0	0.003145	NA	0.006329	NA	0.000175204
chrX	15585858	A	G	intron_variant	ACE2	NM_021804.2:c.803-286T>C	NA	5.73e-05	NA	NA	NA	NA	NA	NA	NA	NA	NA	4.6e-05	NA
chrX	15585901	G	A	intron_variant	ACE2	NM_021804.2:c.803-329C>T	NA	0.000401077	NA	NA	NA	NA	NA	NA	NA	NA	NA	0.000276243	0.000199095
chrX	15586031	C	T	intron_variant	ACE2	NM_021804.2:c.803-459G>A	NA	5.73e-05	NA	NA	NA	NA	NA	NA	NA	NA	NA	NA	NA
chrX	15586056	C	T	intron_variant	ACE2	NM_021804.2:c.803-484G>A	NA	5.73e-05	NA	NA	NA	NA	NA	NA	NA	NA	NA	NA	NA
chrX	15586057	C	T	intron_variant	ACE2	NM_021804.2:c.803-485G>A	NA	5.73e-05	NA	NA	NA	NA	NA	NA	NA	NA	NA	NA	2.39e-05
chrX	15586063	A	T	intron_variant	ACE2	NM_021804.2:c.803-491T>A	NA	5.73e-05	NA	NA	NA	NA	NA	NA	NA	NA	NA	NA	NA
chrX	15586115	C	T	intron_variant	ACE2	NM_021804.2:c.803-543G>A	NA	5.73e-05	NA	NA	NA	NA	NA	NA	NA	NA	NA	NA	7.96e-06
chrX	15586128	T	C	intron_variant	ACE2	NM_021804.2:c.803-556A>G	NA	5.73e-05	NA	NA	NA	NA	NA	NA	NA	NA	NA	NA	NA
chrX	15586169	G	A	intron_variant	ACE2	NM_021804.2:c.803-597C>T	NA	0.000114593	NA	NA	NA	NA	NA	NA	NA	NA	NA	NA	NA
chrX	15586228	G	A	intron_variant	ACE2	NM_021804.2:c.803-656C>T	rs188895175;	0.000114593	0.00238411	0	0.0057	0.006	0	0	NA	NA	NA	0.00175293	0.00205466
chrX	15586264	C	T	intron_variant	ACE2	NM_021804.2:c.803-692G>A	NA	0.000114593	NA	NA	NA	NA	NA	NA	NA	NA	NA	NA	2.39e-05
chrX	15586269	C	T	intron_variant	ACE2	NM_021804.2:c.803-697G>A	NA	5.73e-05	NA	NA	NA	NA	NA	NA	NA	NA	NA	NA	NA
chrX	15586294	G	T	intron_variant	ACE2	NM_021804.2:c.803-722C>A	NA	5.73e-05	NA	NA	NA	NA	NA	NA	NA	NA	NA	NA	NA
chrX	15586300	A	T	intron_variant	ACE2	NM_021804.2:c.803-728T>A	NA	5.73e-05	NA	NA	NA	NA	NA	NA	NA	NA	NA	NA	NA
chrX	15586303	C	T	intron_variant	ACE2	NM_021804.2:c.803-731G>A	rs372812138;	0.00807884	0.000794702	0.0039	0	0	0	0	0.003145	NA	0.006329	0.000596796	0.00050172
chrX	15586349	T	C	intron_variant	ACE2	NM_021804.2:c.803-777A>G	NA	5.73e-05	NA	NA	NA	NA	NA	NA	NA	NA	NA	NA	NA
chrX	15586402	A	G	intron_variant	ACE2	NM_021804.2:c.803-830T>C	NA	0.00017189	NA	NA	NA	NA	NA	NA	NA	NA	NA	NA	NA
chrX	15586462	A	G	intron_variant	ACE2	NM_021804.2:c.803-890T>C	NA	5.73e-05	NA	NA	NA	NA	NA	NA	NA	NA	NA	NA	NA
chrX	15586485	A	C	intron_variant	ACE2	NM_021804.2:c.803-913T>G	rs770503434;	0.000286484	NA	NA	NA	NA	NA	NA	NA	NA	NA	NA	3.98e-05
chrX	15586491	G	C	intron_variant	ACE2	NM_021804.2:c.803-919C>G	NA	5.73e-05	NA	NA	NA	NA	NA	NA	NA	NA	NA	NA	NA
chrX	15586511	T	C	intron_variant	ACE2	NM_021804.2:c.803-939A>G	NA	0.000114593	NA	NA	NA	NA	NA	NA	NA	NA	NA	NA	NA
chrX	15586531	C	T	intron_variant	ACE2	NM_021804.2:c.803-959G>A	NA	5.73e-05	NA	NA	NA	NA	NA	NA	NA	NA	NA	NA	NA
chrX	15586581	T	C	intron_variant	ACE2	NM_021804.2:c.803-1009A>G	NA	5.73e-05	NA	NA	NA	NA	NA	NA	NA	NA	NA	NA	NA
chrX	15586600	T	A	intron_variant	ACE2	NM_021804.2:c.803-1028A>T	NA	5.73e-05	NA	NA	NA	NA	NA	NA	NA	NA	NA	NA	NA
chrX	15586650	T	C	intron_variant	ACE2	NM_021804.2:c.803-1078A>G	NA	0.000286484	NA	NA	NA	NA	NA	NA	NA	NA	NA	4.59e-05	NA
chrX	15586742	G	A	intron_variant	ACE2	NM_021804.2:c.802+1011C>T	rs1514279;	0.995932	0.803179	0.9935	0.75	0.8066	0.6462	0.8022	0.997	0.994	1	0.700592	0.70768
chrX	15586890	T	C	intron_variant	ACE2	NM_021804.2:c.802+863A>G	rs181522566;	0.00103134	0.000529801	0.0013	0	0	0	0.0014	0.003145	NA	0.006329	9.26e-05	0.000111493
chrX	15586932	T	C	intron_variant	ACE2	NM_021804.2:c.802+821A>G	NA	5.73e-05	NA	NA	NA	NA	NA	NA	NA	NA	NA	NA	NA
chrX	15586963	C	G	intron_variant	ACE2	NM_021804.2:c.802+790G>C	NA	0.000114593	NA	NA	NA	NA	NA	NA	NA	NA	NA	NA	7.96e-06
chrX	15586994	A	C	intron_variant	ACE2	NM_021804.2:c.802+759T>G	rs72614598;	0.0822781	0.0227815	0.0733	0.0496	0.002	0.0026	0	0.063	0.056	0.07	0.00717692	0.009023
chrX	15587016	G	T	intron_variant	ACE2	NM_021804.2:c.802+737C>A	NA	5.73e-05	NA	NA	NA	NA	NA	NA	NA	NA	NA	NA	NA
chrX	15587071	T	C	intron_variant	ACE2	NM_021804.2:c.802+682A>G	NA	0.00017189	NA	NA	NA	NA	NA	NA	NA	NA	NA	NA	NA
chrX	15587106	G	C	intron_variant	ACE2	NM_021804.2:c.802+647C>G	NA	5.73e-05	NA	NA	NA	NA	NA	NA	NA	NA	NA	NA	NA
chrX	15587133	T	C	intron_variant	ACE2	NM_021804.2:c.802+620A>G	NA	0.000114593	NA	NA	NA	NA	NA	NA	NA	NA	NA	NA	3.19e-05
chrX	15587168	G	A	intron_variant	ACE2	NM_021804.2:c.802+585C>T	NA	5.73e-05	NA	NA	NA	NA	NA	NA	NA	NA	NA	NA	NA
chrX	15587174	T	G	intron_variant	ACE2	NM_021804.2:c.802+579A>C	NA	0.000114593	NA	NA	NA	NA	NA	NA	NA	NA	NA	NA	NA
chrX	15587211	G	A	intron_variant	ACE2	NM_021804.2:c.802+542C>T	NA	5.73e-05	NA	NA	NA	NA	NA	NA	NA	NA	NA	NA	NA
chrX	15587212	G	A	intron_variant	ACE2	NM_021804.2:c.802+541C>T	rs754049423;	5.73e-05	NA	NA	NA	NA	NA	NA	NA	NA	NA	4.62e-05	7.17e-05
chrX	15587220	G	A	intron_variant	ACE2	NM_021804.2:c.802+533C>T	NA	5.73e-05	NA	NA	NA	NA	NA	NA	NA	NA	NA	NA	NA
chrX	15587247	T	C	intron_variant	ACE2	NM_021804.2:c.802+506A>G	NA	5.73e-05	NA	NA	NA	NA	NA	NA	NA	NA	NA	NA	NA
chrX	15587255	T	C	intron_variant	ACE2	NM_021804.2:c.802+498A>G	NA	0.000229187	NA	NA	NA	NA	NA	NA	NA	NA	NA	NA	7.96e-06
chrX	15587304	G	T	intron_variant	ACE2	NM_021804.2:c.802+449C>A	NA	5.73e-05	NA	NA	NA	NA	NA	NA	NA	NA	NA	NA	NA
chrX	15587376	C	T	intron_variant	ACE2	NM_021804.2:c.802+377G>A	NA	0.00017189	NA	NA	NA	NA	NA	NA	NA	NA	NA	NA	4.78e-05
chrX	15587414	G	A	intron_variant	ACE2	NM_021804.2:c.802+339C>T	NA	0.000286484	NA	NA	NA	NA	NA	NA	NA	NA	NA	NA	2.39e-05
chrX	15587470	T	C	intron_variant	ACE2	NM_021804.2:c.802+283A>G	NA	5.73e-05	NA	NA	NA	NA	NA	NA	NA	NA	NA	NA	NA
chrX	15587530	C	A	intron_variant	ACE2	NM_021804.2:c.802+223G>T	NA	5.73e-05	NA	NA	NA	NA	NA	NA	NA	NA	NA	NA	NA
chrX	15587548	A	G	intron_variant	ACE2	NM_021804.2:c.802+205T>C	NA	0.00017189	NA	NA	NA	NA	NA	NA	NA	NA	NA	NA	7.96e-06
chrX	15587572	G	C	intron_variant	ACE2	NM_021804.2:c.802+181C>G	NA	5.73e-05	NA	NA	NA	NA	NA	NA	NA	NA	NA	NA	NA
chrX	15587585	A	C	intron_variant	ACE2	NM_021804.2:c.802+168T>G	NA	5.73e-05	NA	NA	NA	NA	NA	NA	NA	NA	NA	NA	NA
chrX	15587623	A	T	intron_variant	ACE2	NM_021804.2:c.802+130T>A	NA	5.73e-05	NA	NA	NA	NA	NA	NA	NA	NA	NA	NA	7.96e-06
chrX	15587677	G	A	intron_variant	ACE2	NM_021804.2:c.802+76C>T	NA	5.73e-05	NA	NA	NA	NA	NA	NA	NA	NA	NA	NA	NA
chrX	15587691	G	C	intron_variant	ACE2	NM_021804.2:c.802+62C>G	NA	0.00017189	NA	NA	NA	NA	NA	NA	NA	NA	NA	4.61e-05	3.98e-05
chrX	15587729	C	T	intron_variant	ACE2	NM_021804.2:c.802+24G>A	rs4646140;	0.0293359	0.0601325	0.0327	0.0153	0.1316	0.0013	0.085	0.031	0.038	0.025	0.0196348	0.0376688
chrX	15587730	G	A	intron_variant	ACE2	NM_021804.2:c.802+23C>T	rs368545997;	0.00017189	NA	NA	NA	NA	NA	NA	NA	NA	NA	0.000184943	0.000294661
chrX	15587775	T	A	synonymous_variant	ACE2	NM_021804.2:p.Gly260Gly/c.780A>T	NA	0.00017189	NA	NA	NA	NA	NA	NA	NA	NA	NA	NA	NA
chrX	15587785	C	T	structural_interaction_variant	ACE2	:c.770G>A	rs745514718;	0.000229187	NA	NA	NA	NA	NA	NA	NA	NA	NA	1.05e-05	7.96e-06	0.592(T)	0.008(B)	0.985(L)	-0.9704(T)
chrX	15587811	C	T	synonymous_variant	ACE2	NM_021804.2:p.Leu248Leu/c.744G>A	NA	5.73e-05	NA	NA	NA	NA	NA	NA	NA	NA	NA	NA	NA
chrX	15587858	T	A	missense_variant+splice_region_variant	ACE2	NM_021804.2:p.Ile233Phe/c.697A>T	NA	5.73e-05	NA	NA	NA	NA	NA	NA	NA	NA	NA	NA	NA	0.002(D)	0.967(D)	3.405(M)	-0.3742(T)
chrX	15587909	T	C	intron_variant	ACE2	NM_021804.2:c.697-51A>G	NA	5.73e-05	NA	NA	NA	NA	NA	NA	NA	NA	NA	NA	NA
chrX	15587915	C	G	intron_variant	ACE2	NM_021804.2:c.697-57G>C	NA	5.73e-05	NA	NA	NA	NA	NA	NA	NA	NA	NA	NA	NA
chrX	15587973	C	A	intron_variant	ACE2	NM_021804.2:c.697-115G>T	NA	5.73e-05	NA	NA	NA	NA	NA	NA	NA	NA	NA	NA	NA
chrX	15587979	C	T	intron_variant	ACE2	NM_021804.2:c.697-121G>A	NA	5.73e-05	NA	NA	NA	NA	NA	NA	NA	NA	NA	NA	NA
chrX	15588041	T	C	intron_variant	ACE2	NM_021804.2:c.697-183A>G	NA	0.000458374	NA	NA	NA	NA	NA	NA	NA	NA	NA	NA	7.96e-06
chrX	15588064	G	A	intron_variant	ACE2	NM_021804.2:c.697-206C>T	rs144523173;	0.00303673	0.0013245	0.0065	0	0	0	0	0.006289	0.00625	0.006329	NA	0.000238914
chrX	15588108	T	C	intron_variant	ACE2	NM_021804.2:c.697-250A>G	rs369279052;	0.00257835	NA	NA	NA	NA	NA	NA	NA	NA	NA	0.000323834	0.000143349
chrX	15588150	T	C	intron_variant	ACE2	NM_021804.2:c.697-292A>G	NA	5.73e-05	NA	NA	NA	NA	NA	NA	NA	NA	NA	NA	NA
chrX	15588161	T	A	intron_variant	ACE2	NM_021804.2:c.697-303A>T	NA	5.73e-05	NA	NA	NA	NA	NA	NA	NA	NA	NA	NA	7.96e-06
chrX	15588161	T	C	intron_variant	ACE2	NM_021804.2:c.697-303A>G	NA	5.73e-05	NA	NA	NA	NA	NA	NA	NA	NA	NA	NA	NA
chrX	15588193	T	G	intron_variant	ACE2	NM_021804.2:c.697-335A>C	NA	0.000114593	NA	NA	NA	NA	NA	NA	NA	NA	NA	NA	NA
chrX	15588230	G	A	intron_variant	ACE2	NM_021804.2:c.697-372C>T	NA	0.00017189	NA	NA	NA	NA	NA	NA	NA	NA	NA	0.000185917	0.000215023
chrX	15588244	A	G	intron_variant	ACE2	NM_021804.2:c.697-386T>C	NA	5.73e-05	NA	NA	NA	NA	NA	NA	NA	NA	NA	NA	NA
chrX	15588266	C	A	intron_variant	ACE2	NM_021804.2:c.697-408G>T	NA	5.73e-05	NA	NA	NA	NA	NA	NA	NA	NA	NA	NA	NA
chrX	15588268	A	G	intron_variant	ACE2	NM_021804.2:c.697-410T>C	NA	5.73e-05	NA	NA	NA	NA	NA	NA	NA	NA	NA	NA	NA
chrX	15588320	T	G	intron_variant	ACE2	NM_021804.2:c.697-462A>C	NA	5.73e-05	NA	NA	NA	NA	NA	NA	NA	NA	NA	NA	NA
chrX	15588354	T	C	intron_variant	ACE2	NM_021804.2:c.697-496A>G	NA	0.00034378	NA	NA	NA	NA	NA	NA	NA	NA	NA	NA	7.96e-05
chrX	15588367	G	A	intron_variant	ACE2	NM_021804.2:c.697-509C>T	NA	5.73e-05	NA	NA	NA	NA	NA	NA	NA	NA	NA	NA	NA
chrX	15588388	T	C	intron_variant	ACE2	NM_021804.2:c.697-530A>G	NA	5.73e-05	NA	NA	NA	NA	NA	NA	NA	NA	NA	NA	NA
chrX	15588421	G	A	intron_variant	ACE2	NM_021804.2:c.697-563C>T	NA	0.00034378	NA	NA	NA	NA	NA	NA	NA	NA	NA	NA	NA
chrX	15588429	A	G	intron_variant	ACE2	NM_021804.2:c.697-571T>C	NA	0.00017189	NA	NA	NA	NA	NA	NA	NA	NA	NA	NA	NA
chrX	15588459	C	T	intron_variant	ACE2	NM_021804.2:c.697-601G>A	NA	0.000286484	NA	NA	NA	NA	NA	NA	NA	NA	NA	NA	NA
chrX	15588511	C	T	intron_variant	ACE2	NM_021804.2:c.697-653G>A	NA	5.73e-05	NA	NA	NA	NA	NA	NA	NA	NA	NA	NA	NA
chrX	15588674	G	A	intron_variant	ACE2	NM_021804.2:c.696+670C>T	NA	5.73e-05	NA	NA	NA	NA	NA	NA	NA	NA	NA	NA	1.59e-05
chrX	15588723	C	A	intron_variant	ACE2	NM_021804.2:c.696+621G>T	NA	0.000114593	NA	NA	NA	NA	NA	NA	NA	NA	NA	NA	NA
chrX	15588748	T	C	intron_variant	ACE2	NM_021804.2:c.696+596A>G	NA	5.73e-05	NA	NA	NA	NA	NA	NA	NA	NA	NA	NA	NA
chrX	15588758	T	C	intron_variant	ACE2	NM_021804.2:c.696+586A>G	NA	5.73e-05	NA	NA	NA	NA	NA	NA	NA	NA	NA	NA	NA
chrX	15588759	T	G	intron_variant	ACE2	NM_021804.2:c.696+585A>C	NA	5.73e-05	NA	NA	NA	NA	NA	NA	NA	NA	NA	NA	NA
chrX	15588818	T	C	intron_variant	ACE2	NM_021804.2:c.696+526A>G	NA	0.000114593	NA	NA	NA	NA	NA	NA	NA	NA	NA	NA	NA
chrX	15588835	C	T	intron_variant	ACE2	NM_021804.2:c.696+509G>A	NA	5.73e-05	NA	NA	NA	NA	NA	NA	NA	NA	NA	NA	NA
chrX	15588843	G	T	intron_variant	ACE2	NM_021804.2:c.696+501C>A	NA	5.73e-05	NA	NA	NA	NA	NA	NA	NA	NA	NA	NA	NA
chrX	15588890	A	T	intron_variant	ACE2	NM_021804.2:c.696+454T>A	NA	0.00034378	NA	NA	NA	NA	NA	NA	NA	NA	NA	NA	7.96e-06
chrX	15588896	C	T	intron_variant	ACE2	NM_021804.2:c.696+448G>A	NA	0.000114593	NA	NA	NA	NA	NA	NA	NA	NA	NA	NA	NA
chrX	15588958	A	G	intron_variant	ACE2	NM_021804.2:c.696+386T>C	NA	5.73e-05	NA	NA	NA	NA	NA	NA	NA	NA	NA	NA	NA
chrX	15589120	A	G	intron_variant	ACE2	NM_021804.2:c.696+224T>C	NA	0.000114593	NA	NA	NA	NA	NA	NA	NA	NA	NA	NA	NA
chrX	15589153	C	T	intron_variant	ACE2	NM_021804.2:c.696+191G>A	rs562848719;	0.00017189	NA	NA	NA	NA	NA	NA	NA	NA	NA	9.29e-05	4.78e-05
chrX	15589178	T	C	intron_variant	ACE2	NM_021804.2:c.696+166A>G	rs745577714;	0.000229187	NA	NA	NA	NA	NA	NA	NA	NA	NA	NA	2.39e-05
chrX	15589231	G	C	intron_variant	ACE2	NM_021804.2:c.696+113C>G	NA	0.00017189	NA	NA	NA	NA	NA	NA	NA	NA	NA	NA	7.96e-06
chrX	15589270	G	A	intron_variant	ACE2	NM_021804.2:c.696+74C>T	NA	5.73e-05	NA	NA	NA	NA	NA	NA	NA	NA	NA	NA	NA
chrX	15589279	T	C	intron_variant	ACE2	NM_021804.2:c.696+65A>G	NA	5.73e-05	NA	NA	NA	NA	NA	NA	NA	NA	NA	NA	NA
chrX	15589304	A	G	intron_variant	ACE2	NM_021804.2:c.696+40T>C	NA	5.73e-05	NA	NA	NA	NA	NA	NA	NA	NA	NA	NA	NA
chrX	15589330	A	G	intron_variant	ACE2	NM_021804.2:c.696+14T>C	NA	5.73e-05	NA	NA	NA	NA	NA	NA	NA	NA	NA	NA	NA
chrX	15589401	A	G	synonymous_variant	ACE2	NM_021804.2:p.Asp213Asp/c.639T>C	NA	5.73e-05	NA	NA	NA	NA	NA	NA	NA	NA	NA	NA	NA
chrX	15589496	A	C	intron_variant	ACE2	NM_021804.2:c.584-40T>G	rs375208456;	5.73e-05	NA	NA	NA	NA	NA	NA	NA	NA	NA	6.53e-05	2.39e-05
chrX	15589527	T	C	intron_variant	ACE2	NM_021804.2:c.584-71A>G	rs971249;	0.996046	0.803179	0.9935	0.7481	0.8066	0.6475	0.8022	0.997	0.994	1	0.697707	0.707879
chrX	15589592	A	G	intron_variant	ACE2	NM_021804.2:c.584-136T>C	NA	0.000286484	NA	NA	NA	NA	NA	NA	NA	NA	NA	4.7e-05	2.39e-05
chrX	15589674	A	G	intron_variant	ACE2	NM_021804.2:c.584-218T>C	NA	5.73e-05	NA	NA	NA	NA	NA	NA	NA	NA	NA	NA	NA
chrX	15589727	C	T	intron_variant	ACE2	NM_021804.2:c.584-271G>A	NA	5.73e-05	NA	NA	NA	NA	NA	NA	NA	NA	NA	NA	NA
chrX	15589731	C	T	intron_variant	ACE2	NM_021804.2:c.584-275G>A	NA	0.000401077	NA	NA	NA	NA	NA	NA	NA	NA	NA	4.67e-05	NA
chrX	15589781	T	C	intron_variant	ACE2	NM_021804.2:c.584-325A>G	NA	0.000229213	NA	NA	NA	NA	NA	NA	NA	NA	NA	NA	7.96e-06
chrX	15589817	A	G	intron_variant	ACE2	NM_021804.2:c.584-361T>C	NA	5.73e-05	NA	NA	NA	NA	NA	NA	NA	NA	NA	NA	NA
chrX	15589837	T	C	intron_variant	ACE2	NM_021804.2:c.584-381A>G	NA	5.73e-05	NA	NA	NA	NA	NA	NA	NA	NA	NA	4.62e-05	NA
chrX	15589845	C	G	intron_variant	ACE2	NM_021804.2:c.584-389G>C	NA	5.73e-05	NA	NA	NA	NA	NA	NA	NA	NA	NA	NA	NA
chrX	15589876	A	T	intron_variant	ACE2	NM_021804.2:c.584-420T>A	NA	5.73e-05	NA	NA	NA	NA	NA	NA	NA	NA	NA	NA	NA
chrX	15589910	T	C	intron_variant	ACE2	NM_021804.2:c.584-454A>G	NA	5.73e-05	NA	NA	NA	NA	NA	NA	NA	NA	NA	NA	NA
chrX	15589915	T	G	intron_variant	ACE2	NM_021804.2:c.584-459A>C	NA	5.73e-05	NA	NA	NA	NA	NA	NA	NA	NA	NA	NA	NA
chrX	15589958	C	T	intron_variant	ACE2	NM_021804.2:c.584-502G>A	NA	5.73e-05	NA	NA	NA	NA	NA	NA	NA	NA	NA	NA	NA
chrX	15590023	T	G	intron_variant	ACE2	NM_021804.2:c.584-567A>C	NA	5.73e-05	NA	NA	NA	NA	NA	NA	NA	NA	NA	NA	NA
chrX	15590052	C	G	intron_variant	ACE2	NM_021804.2:c.584-596G>C	NA	0.000630264	NA	NA	NA	NA	NA	NA	NA	NA	NA	9.24e-05	4.78e-05
chrX	15590111	T	C	intron_variant	ACE2	NM_021804.2:c.584-655A>G	NA	0.00017189	NA	NA	NA	NA	NA	NA	NA	NA	NA	NA	NA
chrX	15590142	A	T	intron_variant	ACE2	NM_021804.2:c.584-686T>A	NA	5.73e-05	NA	NA	NA	NA	NA	NA	NA	NA	NA	NA	NA
chrX	15590155	T	A	intron_variant	ACE2	NM_021804.2:c.584-699A>T	NA	0.000114593	NA	NA	NA	NA	NA	NA	NA	NA	NA	NA	NA
chrX	15590156	G	A	intron_variant	ACE2	NM_021804.2:c.584-700C>T	NA	5.73e-05	NA	NA	NA	NA	NA	NA	NA	NA	NA	NA	2.39e-05
chrX	15590183	T	A	intron_variant	ACE2	NM_021804.2:c.584-727A>T	NA	5.73e-05	NA	NA	NA	NA	NA	NA	NA	NA	NA	NA	NA
chrX	15590191	G	A	intron_variant	ACE2	NM_021804.2:c.584-735C>T	NA	0.000114593	NA	NA	NA	NA	NA	NA	NA	NA	NA	4.66e-05	7.96e-06
chrX	15590223	C	G	intron_variant	ACE2	NM_021804.2:c.584-767G>C	NA	5.73e-05	NA	NA	NA	NA	NA	NA	NA	NA	NA	NA	NA
chrX	15590224	C	T	intron_variant	ACE2	NM_021804.2:c.584-768G>A	NA	5.73e-05	NA	NA	NA	NA	NA	NA	NA	NA	NA	NA	NA
chrX	15590242	T	A	intron_variant	ACE2	NM_021804.2:c.584-786A>T	NA	0.000286484	NA	NA	NA	NA	NA	NA	NA	NA	NA	NA	1.59e-05
chrX	15590263	C	T	intron_variant	ACE2	NM_021804.2:c.584-807G>A	rs2158083;	0.996047	0.808212	0.9935	0.7519	0.8235	0.6475	0.8022	0.997	0.994	1	0.705725	0.71347
chrX	15590304	A	T	intron_variant	ACE2	NM_021804.2:c.584-848T>A	NA	0.0002292	NA	NA	NA	NA	NA	NA	NA	NA	NA	4.62e-05	2.39e-05
chrX	15590330	C	A	intron_variant	ACE2	NM_021804.2:c.584-874G>T	NA	0.00017189	NA	NA	NA	NA	NA	NA	NA	NA	NA	NA	1.59e-05
chrX	15590341	G	C	intron_variant	ACE2	NM_021804.2:c.584-885C>G	NA	5.73e-05	NA	NA	NA	NA	NA	NA	NA	NA	NA	NA	NA
chrX	15590345	T	C	intron_variant	ACE2	NM_021804.2:c.584-889A>G	NA	0.000114593	NA	NA	NA	NA	NA	NA	NA	NA	NA	NA	NA
chrX	15590363	T	C	intron_variant	ACE2	NM_021804.2:c.584-907A>G	NA	5.73e-05	NA	NA	NA	NA	NA	NA	NA	NA	NA	NA	NA
chrX	15590376	T	G	intron_variant	ACE2	NM_021804.2:c.584-920A>C	rs2048683;	0.996047	0.803444	0.9935	0.75	0.8066	0.6475	0.8022	0.997	0.994	1	0.701253	0.707927
chrX	15590385	C	A	intron_variant	ACE2	NM_021804.2:c.584-929G>T	NA	5.73e-05	NA	NA	NA	NA	NA	NA	NA	NA	NA	NA	NA
chrX	15590390	A	T	intron_variant	ACE2	NM_021804.2:c.584-934T>A	NA	5.73e-05	NA	NA	NA	NA	NA	NA	NA	NA	NA	NA	NA
chrX	15590404	C	T	intron_variant	ACE2	NM_021804.2:c.584-948G>A	NA	5.73e-05	NA	NA	NA	NA	NA	NA	NA	NA	NA	NA	NA
chrX	15590462	C	T	intron_variant	ACE2	NM_021804.2:c.584-1006G>A	NA	0.000229187	NA	NA	NA	NA	NA	NA	NA	NA	NA	NA	NA
chrX	15590486	T	C	intron_variant	ACE2	NM_021804.2:c.584-1030A>G	rs778249599;	0.00017189	NA	NA	NA	NA	NA	NA	NA	NA	NA	NA	7.96e-06
chrX	15590543	C	G	intron_variant	ACE2	NM_021804.2:c.584-1087G>C	NA	0.000286484	NA	NA	NA	NA	NA	NA	NA	NA	NA	NA	NA
chrX	15590557	T	C	intron_variant	ACE2	NM_021804.2:c.584-1101A>G	NA	5.73e-05	NA	NA	NA	NA	NA	NA	NA	NA	NA	NA	NA
chrX	15590598	G	C	intron_variant	ACE2	NM_021804.2:c.583+1115C>G	NA	5.73e-05	NA	NA	NA	NA	NA	NA	NA	NA	NA	NA	NA
chrX	15590719	C	G	intron_variant	ACE2	NM_021804.2:c.583+994G>C	NA	5.73e-05	NA	NA	NA	NA	NA	NA	NA	NA	NA	NA	NA
chrX	15590740	C	T	intron_variant	ACE2	NM_021804.2:c.583+973G>A	NA	0.000286484	NA	NA	NA	NA	NA	NA	NA	NA	NA	NA	NA
chrX	15590749	G	A	intron_variant	ACE2	NM_021804.2:c.583+964C>T	NA	5.73e-05	NA	NA	NA	NA	NA	NA	NA	NA	NA	NA	NA
chrX	15590779	T	A	intron_variant	ACE2	NM_021804.2:c.583+934A>T	NA	0.00017189	NA	NA	NA	NA	NA	NA	NA	NA	NA	4.57e-05	7.96e-06
chrX	15590781	C	G	intron_variant	ACE2	NM_021804.2:c.583+932G>C	NA	5.73e-05	NA	NA	NA	NA	NA	NA	NA	NA	NA	NA	NA
chrX	15590829	C	T	intron_variant	ACE2	NM_021804.2:c.583+884G>A	rs757066;	0.996047	0.856424	0.9935	0.7824	0.988	0.6488	0.8022	0.997	0.994	1	0.753397	0.76666
chrX	15590928	A	C	intron_variant	ACE2	NM_021804.2:c.583+785T>G	NA	5.73e-05	NA	NA	NA	NA	NA	NA	NA	NA	NA	NA	NA
chrX	15591056	G	A	intron_variant	ACE2	NM_021804.2:c.583+657C>T	rs184459616;	5.73e-05	0.000264901	0	0.0019	0	0	0	NA	NA	NA	NA	3.98e-05
chrX	15591162	G	A	intron_variant	ACE2	NM_021804.2:c.583+551C>T	NA	0.000401077	NA	NA	NA	NA	NA	NA	NA	NA	NA	NA	1.59e-05
chrX	15591163	T	A	intron_variant	ACE2	NM_021804.2:c.583+550A>T	NA	0.0017189	NA	NA	NA	NA	NA	NA	NA	NA	NA	9.19e-05	9.56e-05
chrX	15591166	A	G	intron_variant	ACE2	NM_021804.2:c.583+547T>C	NA	5.73e-05	NA	NA	NA	NA	NA	NA	NA	NA	NA	NA	NA
chrX	15591289	G	C	intron_variant	ACE2	NM_021804.2:c.583+424C>G	NA	0.000114593	NA	NA	NA	NA	NA	NA	NA	NA	NA	NA	NA
chrX	15591314	A	G	intron_variant	ACE2	NM_021804.2:c.583+399T>C	NA	5.73e-05	NA	NA	NA	NA	NA	NA	NA	NA	NA	NA	NA
chrX	15591394	C	T	intron_variant	ACE2	NM_021804.2:c.583+319G>A	NA	5.73e-05	NA	NA	NA	NA	NA	NA	NA	NA	NA	NA	NA
chrX	15591395	C	G	intron_variant	ACE2	NM_021804.2:c.583+318G>C	NA	0.00338051	NA	NA	NA	NA	NA	NA	NA	NA	NA	4.64e-05	0.000151312
chrX	15591395	C	T	intron_variant	ACE2	NM_021804.2:c.583+318G>A	NA	0.000114593	NA	NA	NA	NA	NA	NA	NA	NA	NA	NA	NA
chrX	15591415	C	T	intron_variant	ACE2	NM_021804.2:c.583+298G>A	rs781734031;	0.000114593	NA	NA	NA	NA	NA	NA	NA	NA	NA	0.000558711	0.000748598
chrX	15591439	C	G	intron_variant	ACE2	NM_021804.2:c.583+274G>C	NA	5.73e-05	NA	NA	NA	NA	NA	NA	NA	NA	NA	NA	NA
chrX	15591519	G	C	intron_variant	ACE2	NM_021804.2:c.583+194C>G	NA	0.000114593	NA	NA	NA	NA	NA	NA	NA	NA	NA	NA	NA
chrX	15591531	G	A	intron_variant	ACE2	NM_021804.2:c.583+182C>T	NA	5.73e-05	NA	NA	NA	NA	NA	NA	NA	NA	NA	NA	NA
chrX	15591538	C	T	intron_variant	ACE2	NM_021804.2:c.583+175G>A	NA	5.73e-05	NA	NA	NA	NA	NA	NA	NA	NA	NA	NA	NA
chrX	15591595	G	A	intron_variant	ACE2	NM_021804.2:c.583+118C>T	NA	0.00206268	NA	NA	NA	NA	NA	NA	NA	NA	NA	9.19e-05	0.000111493
chrX	15591602	T	C	intron_variant	ACE2	NM_021804.2:c.583+111A>G	NA	5.73e-05	NA	NA	NA	NA	NA	NA	NA	NA	NA	NA	NA
chrX	15591661	G	A	intron_variant	ACE2	NM_021804.2:c.583+52C>T	NA	5.73e-05	NA	NA	NA	NA	NA	NA	NA	NA	NA	NA	NA
chrX	15591665	C	T	intron_variant	ACE2	NM_021804.2:c.583+48G>A	rs759786791;	5.73e-05	NA	NA	NA	NA	NA	NA	NA	NA	NA	2.98e-05	7.96e-06
chrX	15591689	A	T	intron_variant	ACE2	NM_021804.2:c.583+24T>A	NA	5.73e-05	NA	NA	NA	NA	NA	NA	NA	NA	NA	NA	NA
chrX	15591691	C	T	intron_variant	ACE2	NM_021804.2:c.583+22G>A	NA	5.73e-05	NA	NA	NA	NA	NA	NA	NA	NA	NA	NA	NA
chrX	15591745	A	G	missense_variant	ACE2	NM_021804.2:p.Val184Ala/c.551T>C	rs758142853;	0.00017189	NA	NA	NA	NA	NA	NA	NA	NA	NA	4e-05	7.96e-06	0.002(D)	0.947(D)	3.605(H)	0.0114(D)
chrX	15591779	C	T	missense_variant	ACE2	NM_021804.2:p.Gly173Ser/c.517G>A	rs754511501;	0.000114593	NA	NA	NA	NA	NA	NA	NA	NA	NA	2.24e-05	NA	0.0(D)	0.715(P)	3.08(M)	-0.3978(T)
chrX	15591809	A	G	structural_interaction_variant	ACE2	:c.487T>C	rs777568369;	5.73e-05	NA	NA	NA	NA	NA	NA	NA	NA	NA	NA	NA	0.002(D)	0.745(P)	2.915(M)	-0.2556(T)
chrX	15591820	T	C	missense_variant	ACE2	NM_021804.2:p.Asn159Ser/c.476A>G	rs746034076;	0.0001146	NA	NA	NA	NA	NA	NA	NA	NA	NA	1.12e-05	2.39e-05	0.41(T)	0.001(B)	0.79(N)	-1.0137(T)
chrX	15591850	T	C	missense_variant	ACE2	NM_021804.2:p.Asn149Ser/c.446A>G	rs373252182;	5.73e-05	NA	NA	NA	NA	NA	NA	NA	NA	NA	NA	NA	0.638(T)	0.009(B)	-0.46(N)	-1.0023(T)
chrX	15591867	A	C	intron_variant	ACE2	NM_021804.2:c.440-11T>G	NA	5.73e-05	NA	NA	NA	NA	NA	NA	NA	NA	NA	1.73e-05	NA
chrX	15591953	T	C	intron_variant	ACE2	NM_021804.2:c.440-97A>G	NA	5.73e-05	NA	NA	NA	NA	NA	NA	NA	NA	NA	4.57e-05	8.76e-05
chrX	15591967	T	C	intron_variant	ACE2	NM_021804.2:c.440-111A>G	NA	5.73e-05	NA	NA	NA	NA	NA	NA	NA	NA	NA	NA	NA
chrX	15591993	T	C	intron_variant	ACE2	NM_021804.2:c.440-137A>G	NA	0.0001146	NA	NA	NA	NA	NA	NA	NA	NA	NA	NA	NA
chrX	15592071	T	C	intron_variant	ACE2	NM_021804.2:c.439+158A>G	NA	5.73e-05	NA	NA	NA	NA	NA	NA	NA	NA	NA	NA	NA
chrX	15592079	T	A	intron_variant	ACE2	NM_021804.2:c.439+150A>T	NA	5.73e-05	NA	NA	NA	NA	NA	NA	NA	NA	NA	NA	NA
chrX	15592118	T	C	intron_variant	ACE2	NM_021804.2:c.439+111A>G	NA	0.000286484	NA	NA	NA	NA	NA	NA	NA	NA	NA	NA	3.98e-05
chrX	15592119	A	C	intron_variant	ACE2	NM_021804.2:c.439+110T>G	NA	5.73e-05	NA	NA	NA	NA	NA	NA	NA	NA	NA	NA	NA
chrX	15592225	C	T	splice_region_variant+intron_variant	ACE2	NM_021804.2:c.439+4G>A	rs2285666;	0.555034	0.350199	0.5366	0.3359	0.2114	0.235	0.4791	0.535	0.513	0.557	0.273227	0.250295
chrX	15592287	G	A	synonymous_variant	ACE2	NM_021804.2:p.Tyr127Tyr/c.381C>T	NA	5.73e-05	NA	NA	NA	NA	NA	NA	NA	NA	NA	5.9e-06	NA
chrX	15592435	A	G	intron_variant	ACE2	NM_021804.2:c.346-113T>C	rs764947941;	5.73e-05	NA	NA	NA	NA	NA	NA	NA	NA	NA	NA	1.59e-05
chrX	15592457	T	C	intron_variant	ACE2	NM_021804.2:c.346-135A>G	NA	0.00017189	NA	NA	NA	NA	NA	NA	NA	NA	NA	NA	NA
chrX	15592462	G	A	intron_variant	ACE2	NM_021804.2:c.346-140C>T	rs752242172;	0.00160431	NA	NA	NA	NA	NA	NA	NA	NA	NA	9.17e-05	7.17e-05
chrX	15592543	T	A	intron_variant	ACE2	NM_021804.2:c.346-221A>T	NA	0.000229187	NA	NA	NA	NA	NA	NA	NA	NA	NA	NA	NA
chrX	15592546	A	G	intron_variant	ACE2	NM_021804.2:c.346-224T>C	NA	0.000114593	NA	NA	NA	NA	NA	NA	NA	NA	NA	4.61e-05	1.59e-05
chrX	15592607	G	C	intron_variant	ACE2	NM_021804.2:c.346-285C>G	rs780478736;	0.00572967	NA	NA	NA	NA	NA	NA	NA	NA	NA	0.000461361	0.000230951
chrX	15592635	A	G	intron_variant	ACE2	NM_021804.2:c.346-313T>C	NA	5.73e-05	NA	NA	NA	NA	NA	NA	NA	NA	NA	NA	NA
chrX	15592641	T	C	intron_variant	ACE2	NM_021804.2:c.346-319A>G	NA	5.73e-05	NA	NA	NA	NA	NA	NA	NA	NA	NA	NA	NA
chrX	15592748	T	A	intron_variant	ACE2	NM_021804.2:c.346-426A>T	NA	0.000114593	NA	NA	NA	NA	NA	NA	NA	NA	NA	NA	NA
chrX	15592771	C	T	intron_variant	ACE2	NM_021804.2:c.346-449G>A	NA	5.73e-05	NA	NA	NA	NA	NA	NA	NA	NA	NA	NA	NA
chrX	15592789	G	A	intron_variant	ACE2	NM_021804.2:c.346-467C>T	NA	5.73e-05	NA	NA	NA	NA	NA	NA	NA	NA	NA	NA	NA
chrX	15592790	C	T	intron_variant	ACE2	NM_021804.2:c.346-468G>A	rs550102237;	5.73e-05	NA	NA	NA	NA	NA	NA	NA	NA	NA	4.62e-05	0.000151312
chrX	15592796	T	C	intron_variant	ACE2	NM_021804.2:c.346-474A>G	rs748299706;	5.73e-05	NA	NA	NA	NA	NA	NA	NA	NA	NA	9.24e-05	2.39e-05
chrX	15592910	G	A	intron_variant	ACE2	NM_021804.2:c.346-588C>T	NA	5.73e-05	NA	NA	NA	NA	NA	NA	NA	NA	NA	NA	NA
chrX	15592911	A	T	intron_variant	ACE2	NM_021804.2:c.346-589T>A	NA	0.000401077	NA	NA	NA	NA	NA	NA	NA	NA	NA	NA	NA
chrX	15592942	G	C	intron_variant	ACE2	NM_021804.2:c.346-620C>G	rs150550484;	0.009741	0.0013245	0.0065	0	0	0	0	0.006289	0.00625	0.006329	0.000232992	0.000684888
chrX	15593001	G	A	intron_variant	ACE2	NM_021804.2:c.346-679C>T	NA	0.000114593	NA	NA	NA	NA	NA	NA	NA	NA	NA	9.37e-05	NA
chrX	15593028	A	G	intron_variant	ACE2	NM_021804.2:c.346-706T>C	NA	0.000515671	NA	NA	NA	NA	NA	NA	NA	NA	NA	NA	NA
chrX	15593067	C	T	intron_variant	ACE2	NM_021804.2:c.346-745G>A	NA	5.73e-05	NA	NA	NA	NA	NA	NA	NA	NA	NA	4.71e-05	5.57e-05
chrX	15593075	C	T	intron_variant	ACE2	NM_021804.2:c.346-753G>A	NA	5.73e-05	NA	NA	NA	NA	NA	NA	NA	NA	NA	NA	NA
chrX	15593104	T	C	intron_variant	ACE2	NM_021804.2:c.346-782A>G	NA	5.73e-05	NA	NA	NA	NA	NA	NA	NA	NA	NA	NA	NA
chrX	15593128	G	A	intron_variant	ACE2	NM_021804.2:c.346-806C>T	NA	0.000114593	NA	NA	NA	NA	NA	NA	NA	NA	NA	NA	NA
chrX	15593160	T	A	intron_variant	ACE2	NM_021804.2:c.346-838A>T	rs138854040;	0.0742566	0.0206623	0.0681	0.0363	0.001	0.0013	0.007	0.088	0.094	0.082	0.00582794	0.00863277
chrX	15593162	C	A	intron_variant	ACE2	NM_021804.2:c.346-840G>T	NA	5.73e-05	NA	NA	NA	NA	NA	NA	NA	NA	NA	NA	NA
chrX	15593162	C	T	intron_variant	ACE2	NM_021804.2:c.346-840G>A	NA	5.73e-05	NA	NA	NA	NA	NA	NA	NA	NA	NA	NA	7.96e-06
chrX	15593174	C	T	intron_variant	ACE2	NM_021804.2:c.346-852G>A	NA	5.73e-05	NA	NA	NA	NA	NA	NA	NA	NA	NA	4.62e-05	7.96e-06
chrX	15593196	C	A	intron_variant	ACE2	NM_021804.2:c.346-874G>T	NA	5.73e-05	NA	NA	NA	NA	NA	NA	NA	NA	NA	NA	NA
chrX	15593205	G	C	intron_variant	ACE2	NM_021804.2:c.346-883C>G	NA	5.73e-05	NA	NA	NA	NA	NA	NA	NA	NA	NA	NA	NA
chrX	15593226	A	G	intron_variant	ACE2	NM_021804.2:c.346-904T>C	NA	5.73e-05	NA	NA	NA	NA	NA	NA	NA	NA	NA	NA	NA
chrX	15593301	T	C	intron_variant	ACE2	NM_021804.2:c.346-979A>G	NA	0.000229187	NA	NA	NA	NA	NA	NA	NA	NA	NA	NA	NA
chrX	15593302	T	C	intron_variant	ACE2	NM_021804.2:c.346-980A>G	NA	5.73e-05	NA	NA	NA	NA	NA	NA	NA	NA	NA	NA	NA
chrX	15593445	C	T	intron_variant	ACE2	NM_021804.2:c.346-1123G>A	NA	0.00017189	NA	NA	NA	NA	NA	NA	NA	NA	NA	NA	NA
chrX	15593548	C	T	intron_variant	ACE2	NM_021804.2:c.346-1226G>A	rs191961425;	0.000229187	0.0015894	0	0.0019	0.005	0	0	NA	NA	NA	0.00134247	0.00169629
chrX	15593573	C	T	intron_variant	ACE2	NM_021804.2:c.346-1251G>A	NA	5.73e-05	NA	NA	NA	NA	NA	NA	NA	NA	NA	NA	4.78e-05
chrX	15593576	A	G	intron_variant	ACE2	NM_021804.2:c.346-1254T>C	NA	5.73e-05	NA	NA	NA	NA	NA	NA	NA	NA	NA	NA	NA
chrX	15593620	C	T	intron_variant	ACE2	NM_021804.2:c.345+1225G>A	NA	5.73e-05	NA	NA	NA	NA	NA	NA	NA	NA	NA	NA	NA
chrX	15593670	A	T	intron_variant	ACE2	NM_021804.2:c.345+1175T>A	NA	0.000114593	NA	NA	NA	NA	NA	NA	NA	NA	NA	NA	NA
chrX	15593697	G	A	intron_variant	ACE2	NM_021804.2:c.345+1148C>T	NA	5.73e-05	NA	NA	NA	NA	NA	NA	NA	NA	NA	NA	NA
chrX	15593770	G	C	intron_variant	ACE2	NM_021804.2:c.345+1075C>G	NA	5.73e-05	NA	NA	NA	NA	NA	NA	NA	NA	NA	NA	NA
chrX	15593777	T	C	intron_variant	ACE2	NM_021804.2:c.345+1068A>G	NA	5.73e-05	NA	NA	NA	NA	NA	NA	NA	NA	NA	NA	NA
chrX	15593790	G	A	intron_variant	ACE2	NM_021804.2:c.345+1055C>T	NA	5.73e-05	NA	NA	NA	NA	NA	NA	NA	NA	NA	NA	NA
chrX	15593821	C	A	intron_variant	ACE2	NM_021804.2:c.345+1024G>T	NA	5.73e-05	NA	NA	NA	NA	NA	NA	NA	NA	NA	NA	NA
chrX	15593874	G	A	intron_variant	ACE2	NM_021804.2:c.345+971C>T	NA	5.73e-05	NA	NA	NA	NA	NA	NA	NA	NA	NA	NA	1.59e-05
chrX	15593926	A	C	intron_variant	ACE2	NM_021804.2:c.345+919T>G	NA	0.00034378	NA	NA	NA	NA	NA	NA	NA	NA	NA	NA	NA
chrX	15594108	G	A	intron_variant	ACE2	NM_021804.2:c.345+737C>T	NA	5.73e-05	NA	NA	NA	NA	NA	NA	NA	NA	NA	NA	NA
chrX	15594117	G	C	intron_variant	ACE2	NM_021804.2:c.345+728C>G	rs763655179;	0.000114593	NA	NA	NA	NA	NA	NA	NA	NA	NA	NA	NA
chrX	15594130	T	C	intron_variant	ACE2	NM_021804.2:c.345+715A>G	NA	5.73e-05	NA	NA	NA	NA	NA	NA	NA	NA	NA	NA	NA
chrX	15594224	G	T	intron_variant	ACE2	NM_021804.2:c.345+621C>A	NA	5.73e-05	NA	NA	NA	NA	NA	NA	NA	NA	NA	NA	NA
chrX	15594242	C	T	intron_variant	ACE2	NM_021804.2:c.345+603G>A	NA	5.73e-05	NA	NA	NA	NA	NA	NA	NA	NA	NA	NA	NA
chrX	15594282	C	T	intron_variant	ACE2	NM_021804.2:c.345+563G>A	NA	0.000114593	NA	NA	NA	NA	NA	NA	NA	NA	NA	NA	NA
chrX	15594301	T	C	intron_variant	ACE2	NM_021804.2:c.345+544A>G	NA	5.73e-05	NA	NA	NA	NA	NA	NA	NA	NA	NA	NA	NA
chrX	15594357	A	G	intron_variant	ACE2	NM_021804.2:c.345+488T>C	NA	5.73e-05	NA	NA	NA	NA	NA	NA	NA	NA	NA	NA	NA
chrX	15594406	A	T	intron_variant	ACE2	NM_021804.2:c.345+439T>A	NA	0.000114593	NA	NA	NA	NA	NA	NA	NA	NA	NA	NA	NA
chrX	15594437	C	T	intron_variant	ACE2	NM_021804.2:c.345+408G>A	rs183452730;	0.00332321	0.000264901	0.0013	0	0	0	0	0.003145	NA	0.006329	0.000137507	0.000302625
chrX	15594446	C	A	intron_variant	ACE2	NM_021804.2:c.345+399G>T	NA	0.000114593	NA	NA	NA	NA	NA	NA	NA	NA	NA	NA	NA
chrX	15594467	A	G	intron_variant	ACE2	NM_021804.2:c.345+378T>C	NA	0.000114593	NA	NA	NA	NA	NA	NA	NA	NA	NA	NA	NA
chrX	15594482	C	T	intron_variant	ACE2	NM_021804.2:c.345+363G>A	NA	0.00034378	NA	NA	NA	NA	NA	NA	NA	NA	NA	4.63e-05	NA
chrX	15594503	G	T	intron_variant	ACE2	NM_021804.2:c.345+342C>A	NA	5.73e-05	NA	NA	NA	NA	NA	NA	NA	NA	NA	4.61e-05	NA
chrX	15594524	C	G	intron_variant	ACE2	NM_021804.2:c.345+321G>C	NA	5.73e-05	NA	NA	NA	NA	NA	NA	NA	NA	NA	NA	NA
chrX	15594572	A	T	intron_variant	ACE2	NM_021804.2:c.345+273T>A	NA	5.73e-05	NA	NA	NA	NA	NA	NA	NA	NA	NA	NA	NA
chrX	15594595	A	G	intron_variant	ACE2	NM_021804.2:c.345+250T>C	NA	0.00017189	NA	NA	NA	NA	NA	NA	NA	NA	NA	NA	NA
chrX	15594601	C	T	intron_variant	ACE2	NM_021804.2:c.345+244G>A	NA	5.73e-05	NA	NA	NA	NA	NA	NA	NA	NA	NA	NA	NA
chrX	15594668	A	G	intron_variant	ACE2	NM_021804.2:c.345+177T>C	NA	0.000458374	NA	NA	NA	NA	NA	NA	NA	NA	NA	4.56e-05	3.98e-05
chrX	15594678	G	A	intron_variant	ACE2	NM_021804.2:c.345+167C>T	NA	0.00017189	NA	NA	NA	NA	NA	NA	NA	NA	NA	NA	NA
chrX	15594708	G	A	intron_variant	ACE2	NM_021804.2:c.345+137C>T	NA	5.73e-05	NA	NA	NA	NA	NA	NA	NA	NA	NA	NA	NA
chrX	15594711	A	G	intron_variant	ACE2	NM_021804.2:c.345+134T>C	NA	5.73e-05	NA	NA	NA	NA	NA	NA	NA	NA	NA	NA	NA
chrX	15594766	G	T	intron_variant	ACE2	NM_021804.2:c.345+79C>A	NA	5.73e-05	NA	NA	NA	NA	NA	NA	NA	NA	NA	NA	NA
chrX	15594811	C	A	intron_variant	ACE2	NM_021804.2:c.345+34G>T	NA	0.000229187	NA	NA	NA	NA	NA	NA	NA	NA	NA	6.2e-06	1.59e-05
chrX	15594840	C	T	splice_region_variant+intron_variant	ACE2	NM_021804.2:c.345+5G>A	rs768736934;	5.73e-05	NA	NA	NA	NA	NA	NA	NA	NA	NA	2.91e-05	1.59e-05
chrX	15594841	G	T	splice_region_variant+intron_variant	ACE2	NM_021804.2:c.345+4C>A	NA	5.73e-05	NA	NA	NA	NA	NA	NA	NA	NA	NA	NA	NA
chrX	15594846	C	T	structural_interaction_variant	ACE2	:c.344G>A	rs201900069;	0.000687561	0.000264901	0.0013	0	0	0	0	0.003145	0.00625	NA	0.000169371	0.000254842	0.521(T)	0.002(B)	0.025(N)	-1.0243(T)
chrX	15594847	G	A	structural_interaction_variant	ACE2	:c.343C>T	NA	5.73e-05	NA	NA	NA	NA	NA	NA	NA	NA	NA	NA	1.59e-05	0.001(D)	0.664(P)	2.8(M)	-0.8953(T)
chrX	15594883	T	A	structural_interaction_variant	ACE2	:c.307A>T	NA	5.73e-05	NA	NA	NA	NA	NA	NA	NA	NA	NA	NA	NA	0.231(T)	0.483(P)	1.01(L)	-1.0490(T)
chrX	15595015	G	A	intron_variant	ACE2	NM_021804.2:c.187-12C>T	rs757019762;	0.000229187	NA	NA	NA	NA	NA	NA	NA	NA	NA	4.52e-05	7.17e-05
chrX	15595029	A	C	intron_variant	ACE2	NM_021804.2:c.187-26T>G	NA	5.73e-05	NA	NA	NA	NA	NA	NA	NA	NA	NA	NA	NA
chrX	15595062	G	A	intron_variant	ACE2	NM_021804.2:c.187-59C>T	rs768547168;	5.73e-05	NA	NA	NA	NA	NA	NA	NA	NA	NA	NA	1.59e-05
chrX	15595069	T	C	intron_variant	ACE2	NM_021804.2:c.187-66A>G	NA	0.00034378	NA	NA	NA	NA	NA	NA	NA	NA	NA	NA	1.59e-05
chrX	15595106	C	T	intron_variant	ACE2	NM_021804.2:c.187-103G>A	NA	0.000114593	NA	NA	NA	NA	NA	NA	NA	NA	NA	NA	NA
chrX	15595165	C	A	intron_variant	ACE2	NM_021804.2:c.187-162G>T	rs745874361;	0.000458374	NA	NA	NA	NA	NA	NA	NA	NA	NA	NA	3.19e-05
chrX	15595204	C	T	intron_variant	ACE2	NM_021804.2:c.187-201G>A	NA	5.73e-05	NA	NA	NA	NA	NA	NA	NA	NA	NA	NA	NA
chrX	15595216	T	C	intron_variant	ACE2	NM_021804.2:c.187-213A>G	NA	5.73e-05	NA	NA	NA	NA	NA	NA	NA	NA	NA	NA	NA
chrX	15595238	A	G	intron_variant	ACE2	NM_021804.2:c.187-235T>C	NA	5.73e-05	NA	NA	NA	NA	NA	NA	NA	NA	NA	NA	NA
chrX	15595246	A	C	intron_variant	ACE2	NM_021804.2:c.187-243T>G	NA	5.73e-05	NA	NA	NA	NA	NA	NA	NA	NA	NA	NA	2.39e-05
chrX	15595257	C	T	intron_variant	ACE2	NM_021804.2:c.187-254G>A	NA	5.73e-05	NA	NA	NA	NA	NA	NA	NA	NA	NA	NA	NA
chrX	15595319	T	C	intron_variant	ACE2	NM_021804.2:c.187-316A>G	NA	5.73e-05	NA	NA	NA	NA	NA	NA	NA	NA	NA	NA	NA
chrX	15595327	G	T	intron_variant	ACE2	NM_021804.2:c.187-324C>A	NA	5.73e-05	NA	NA	NA	NA	NA	NA	NA	NA	NA	NA	NA
chrX	15595362	G	A	intron_variant	ACE2	NM_021804.2:c.187-359C>T	NA	5.73e-05	NA	NA	NA	NA	NA	NA	NA	NA	NA	NA	NA
chrX	15595367	G	C	intron_variant	ACE2	NM_021804.2:c.187-364C>G	NA	5.73e-05	NA	NA	NA	NA	NA	NA	NA	NA	NA	NA	NA
chrX	15595415	C	G	intron_variant	ACE2	NM_021804.2:c.187-412G>C	NA	0.000916748	NA	NA	NA	NA	NA	NA	NA	NA	NA	4.64e-05	1.59e-05
chrX	15595446	C	T	intron_variant	ACE2	NM_021804.2:c.187-443G>A	NA	5.73e-05	NA	NA	NA	NA	NA	NA	NA	NA	NA	NA	NA
chrX	15595458	G	A	intron_variant	ACE2	NM_021804.2:c.187-455C>T	NA	0.000744858	NA	NA	NA	NA	NA	NA	NA	NA	NA	4.65e-05	3.19e-05
chrX	15595561	T	C	intron_variant	ACE2	NM_021804.2:c.187-558A>G	NA	5.73e-05	NA	NA	NA	NA	NA	NA	NA	NA	NA	NA	NA
chrX	15595593	T	A	intron_variant	ACE2	NM_021804.2:c.187-590A>T	NA	5.73e-05	NA	NA	NA	NA	NA	NA	NA	NA	NA	NA	NA
chrX	15595599	C	G	intron_variant	ACE2	NM_021804.2:c.187-596G>C	NA	0.000114593	NA	NA	NA	NA	NA	NA	NA	NA	NA	4.62e-05	4.78e-05
chrX	15595599	C	A	intron_variant	ACE2	NM_021804.2:c.187-596G>T	NA	5.73e-05	NA	NA	NA	NA	NA	NA	NA	NA	NA	NA	4.78e-05
chrX	15595600	C	A	intron_variant	ACE2	NM_021804.2:c.187-597G>T	NA	5.73e-05	NA	NA	NA	NA	NA	NA	NA	NA	NA	NA	5.57e-05
chrX	15595600	C	T	intron_variant	ACE2	NM_021804.2:c.187-597G>A	NA	5.73e-05	NA	NA	NA	NA	NA	NA	NA	NA	NA	NA	NA
chrX	15595611	T	C	intron_variant	ACE2	NM_021804.2:c.187-608A>G	rs766799501;	0.00017189	NA	NA	NA	NA	NA	NA	NA	NA	NA	9.23e-05	0.000143349
chrX	15595712	A	G	intron_variant	ACE2	NM_021804.2:c.187-709T>C	NA	5.73e-05	NA	NA	NA	NA	NA	NA	NA	NA	NA	NA	NA
chrX	15595735	G	C	intron_variant	ACE2	NM_021804.2:c.187-732C>G	NA	0.000286484	NA	NA	NA	NA	NA	NA	NA	NA	NA	NA	1.59e-05
chrX	15595810	C	G	intron_variant	ACE2	NM_021804.2:c.187-807G>C	NA	5.73e-05	NA	NA	NA	NA	NA	NA	NA	NA	NA	NA	NA
chrX	15595811	C	T	intron_variant	ACE2	NM_021804.2:c.187-808G>A	NA	5.73e-05	NA	NA	NA	NA	NA	NA	NA	NA	NA	NA	NA
chrX	15595816	T	C	intron_variant	ACE2	NM_021804.2:c.187-813A>G	rs759889612;	5.73e-05	NA	NA	NA	NA	NA	NA	NA	NA	NA	4.65e-05	2.39e-05
chrX	15595837	A	T	intron_variant	ACE2	NM_021804.2:c.187-834T>A	NA	0.000114593	NA	NA	NA	NA	NA	NA	NA	NA	NA	NA	NA
chrX	15595856	T	C	intron_variant	ACE2	NM_021804.2:c.187-853A>G	NA	5.73e-05	NA	NA	NA	NA	NA	NA	NA	NA	NA	NA	NA
chrX	15596022	G	A	intron_variant	ACE2	NM_021804.2:c.187-1019C>T	rs2023802;	0.996849	0.804238	0.9935	0.7519	0.8056	0.6514	0.8022	0.997	0.994	1	0.704158	0.71085
chrX	15596028	C	T	intron_variant	ACE2	NM_021804.2:c.187-1025G>A	NA	0.00017189	NA	NA	NA	NA	NA	NA	NA	NA	NA	NA	3.98e-05
chrX	15596030	T	G	intron_variant	ACE2	NM_021804.2:c.187-1027A>C	NA	5.73e-05	NA	NA	NA	NA	NA	NA	NA	NA	NA	NA	NA
chrX	15596127	G	T	intron_variant	ACE2	NM_021804.2:c.187-1124C>A	rs146598386;	0.000229187	0.00264901	0	0.0019	0.001	0.0091	0.0014	NA	NA	NA	0.0121791	0.0138491
chrX	15596150	A	G	intron_variant	ACE2	NM_021804.2:c.187-1147T>C	NA	0.000114593	NA	NA	NA	NA	NA	NA	NA	NA	NA	NA	NA
chrX	15596175	A	G	intron_variant	ACE2	NM_021804.2:c.187-1172T>C	NA	5.73e-05	NA	NA	NA	NA	NA	NA	NA	NA	NA	NA	7.96e-06
chrX	15596190	C	T	intron_variant	ACE2	NM_021804.2:c.187-1187G>A	NA	0.00017189	NA	NA	NA	NA	NA	NA	NA	NA	NA	NA	NA
chrX	15596218	A	C	intron_variant	ACE2	NM_021804.2:c.187-1215T>G	NA	5.73e-05	NA	NA	NA	NA	NA	NA	NA	NA	NA	NA	NA
chrX	15596294	C	G	intron_variant	ACE2	NM_021804.2:c.187-1291G>C	NA	5.73e-05	NA	NA	NA	NA	NA	NA	NA	NA	NA	NA	NA
chrX	15596344	C	T	intron_variant	ACE2	NM_021804.2:c.187-1341G>A	NA	5.73e-05	NA	NA	NA	NA	NA	NA	NA	NA	NA	4.62e-05	7.96e-05
chrX	15596383	C	A	intron_variant	ACE2	NM_021804.2:c.187-1380G>T	NA	5.73e-05	NA	NA	NA	NA	NA	NA	NA	NA	NA	NA	1.59e-05
chrX	15596395	C	T	intron_variant	ACE2	NM_021804.2:c.187-1392G>A	NA	0.000229187	NA	NA	NA	NA	NA	NA	NA	NA	NA	NA	1.59e-05
chrX	15596405	T	G	intron_variant	ACE2	NM_021804.2:c.187-1402A>C	NA	5.73e-05	NA	NA	NA	NA	NA	NA	NA	NA	NA	NA	NA
chrX	15596513	A	G	intron_variant	ACE2	NM_021804.2:c.187-1510T>C	NA	0.000114593	NA	NA	NA	NA	NA	NA	NA	NA	NA	NA	NA
chrX	15596515	T	C	intron_variant	ACE2	NM_021804.2:c.187-1512A>G	NA	0.000458374	NA	NA	NA	NA	NA	NA	NA	NA	NA	NA	NA
chrX	15596589	C	G	intron_variant	ACE2	NM_021804.2:c.187-1586G>C	NA	0.000286484	NA	NA	NA	NA	NA	NA	NA	NA	NA	NA	NA
chrX	15596636	C	T	intron_variant	ACE2	NM_021804.2:c.187-1633G>A	NA	5.73e-05	NA	NA	NA	NA	NA	NA	NA	NA	NA	NA	NA
chrX	15596664	T	C	intron_variant	ACE2	NM_021804.2:c.187-1661A>G	rs771727154;	5.73e-05	NA	NA	NA	NA	NA	NA	NA	NA	NA	0.00041425	0.000422082
chrX	15596671	C	T	intron_variant	ACE2	NM_021804.2:c.187-1668G>A	rs184589032;	0.00017189	0.000264901	0	0	0	0.0013	0	NA	NA	NA	0.000276906	0.000342444
chrX	15596694	C	T	intron_variant	ACE2	NM_021804.2:c.187-1691G>A	NA	0.00017189	NA	NA	NA	NA	NA	NA	NA	NA	NA	NA	1.59e-05
chrX	15596715	A	C	intron_variant	ACE2	NM_021804.2:c.187-1712T>G	NA	5.73e-05	NA	NA	NA	NA	NA	NA	NA	NA	NA	NA	NA
chrX	15596723	C	T	intron_variant	ACE2	NM_021804.2:c.187-1720G>A	NA	5.73e-05	NA	NA	NA	NA	NA	NA	NA	NA	NA	NA	NA
chrX	15596749	G	C	intron_variant	ACE2	NM_021804.2:c.187-1746C>G	rs6632677;	0.0753452	0.0206623	0.0681	0.0363	0.001	0.0013	0.007	0.088	0.094	0.082	0.00574074	0.00875223
chrX	15596798	A	G	intron_variant	ACE2	NM_021804.2:c.187-1795T>C	NA	5.73e-05	NA	NA	NA	NA	NA	NA	NA	NA	NA	NA	NA
chrX	15596801	G	A	intron_variant	ACE2	NM_021804.2:c.187-1798C>T	NA	0.000286484	NA	NA	NA	NA	NA	NA	NA	NA	NA	9.25e-05	3.98e-05
chrX	15596821	C	T	intron_variant	ACE2	NM_021804.2:c.187-1818G>A	NA	5.73e-05	NA	NA	NA	NA	NA	NA	NA	NA	NA	NA	NA
chrX	15596834	A	C	intron_variant	ACE2	NM_021804.2:c.187-1831T>G	NA	5.73e-05	NA	NA	NA	NA	NA	NA	NA	NA	NA	NA	NA
chrX	15596865	G	C	intron_variant	ACE2	NM_021804.2:c.187-1862C>G	NA	5.73e-05	NA	NA	NA	NA	NA	NA	NA	NA	NA	NA	NA
chrX	15596925	G	T	intron_variant	ACE2	NM_021804.2:c.187-1922C>A	NA	5.73e-05	NA	NA	NA	NA	NA	NA	NA	NA	NA	NA	NA
chrX	15596950	G	T	intron_variant	ACE2	NM_021804.2:c.187-1947C>A	NA	0.00017189	NA	NA	NA	NA	NA	NA	NA	NA	NA	NA	4.78e-05
chrX	15596976	T	C	intron_variant	ACE2	NM_021804.2:c.187-1973A>G	NA	5.73e-05	NA	NA	NA	NA	NA	NA	NA	NA	NA	NA	NA
chrX	15596991	G	A	intron_variant	ACE2	NM_021804.2:c.187-1988C>T	NA	5.73e-05	NA	NA	NA	NA	NA	NA	NA	NA	NA	NA	NA
chrX	15597054	A	G	intron_variant	ACE2	NM_021804.2:c.187-2051T>C	NA	5.73e-05	NA	NA	NA	NA	NA	NA	NA	NA	NA	NA	NA
chrX	15597078	T	C	intron_variant	ACE2	NM_021804.2:c.187-2075A>G	rs779872331;	0.00126053	NA	NA	NA	NA	NA	NA	NA	NA	NA	9.46e-05	8.76e-05
chrX	15597139	T	C	intron_variant	ACE2	NM_021804.2:c.187-2136A>G	NA	5.73e-05	NA	NA	NA	NA	NA	NA	NA	NA	NA	NA	7.96e-06
chrX	15597177	C	A	intron_variant	ACE2	NM_021804.2:c.187-2174G>T	rs766172575;	5.73e-05	NA	NA	NA	NA	NA	NA	NA	NA	NA	NA	NA
chrX	15597195	C	T	intron_variant	ACE2	NM_021804.2:c.187-2192G>A	NA	5.73e-05	NA	NA	NA	NA	NA	NA	NA	NA	NA	NA	7.96e-05
chrX	15597204	A	G	intron_variant	ACE2	NM_021804.2:c.187-2201T>C	rs574410255;	5.73e-05	NA	NA	NA	NA	NA	NA	NA	NA	NA	0.00200899	0.00226172
chrX	15597246	G	A	intron_variant	ACE2	NM_021804.2:c.187-2243C>T	NA	0.00017189	NA	NA	NA	NA	NA	NA	NA	NA	NA	9.71e-05	NA
chrX	15597295	A	C	intron_variant	ACE2	NM_021804.2:c.187-2292T>G	NA	5.73e-05	NA	NA	NA	NA	NA	NA	NA	NA	NA	NA	NA
chrX	15597306	G	T	intron_variant	ACE2	NM_021804.2:c.187-2303C>A	NA	5.73e-05	NA	NA	NA	NA	NA	NA	NA	NA	NA	NA	NA
chrX	15597308	C	A	intron_variant	ACE2	NM_021804.2:c.187-2305G>T	NA	0.000114593	NA	NA	NA	NA	NA	NA	NA	NA	NA	NA	NA
chrX	15597329	C	G	intron_variant	ACE2	NM_021804.2:c.187-2326G>C	NA	0.000515671	NA	NA	NA	NA	NA	NA	NA	NA	NA	NA	3.19e-05
chrX	15597330	A	G	intron_variant	ACE2	NM_021804.2:c.187-2327T>C	rs4646127;	0.996791	0.809272	0.9935	0.7538	0.8235	0.6514	0.8022	0.997	0.994	1	0.695879	0.716751
chrX	15597340	A	C	intron_variant	ACE2	NM_021804.2:c.187-2337T>G	NA	0.000114593	NA	NA	NA	NA	NA	NA	NA	NA	NA	NA	NA
chrX	15597416	C	T	intron_variant	ACE2	NM_021804.2:c.187-2413G>A	NA	5.73e-05	NA	NA	NA	NA	NA	NA	NA	NA	NA	NA	NA
chrX	15597439	C	G	intron_variant	ACE2	NM_021804.2:c.187-2436G>C	NA	5.73e-05	NA	NA	NA	NA	NA	NA	NA	NA	NA	NA	NA
chrX	15597509	T	C	intron_variant	ACE2	NM_021804.2:c.187-2506A>G	rs137910448;	0.0444623	0.0116556	0.0524	0	0	0.0026	0.0028	0.05	0.063	0.038	0.00371989	0.00367132
chrX	15597574	A	T	intron_variant	ACE2	NM_021804.2:c.187-2571T>A	rs767609706;	0.0140377	NA	NA	NA	NA	NA	NA	NA	NA	NA	0.000470146	0.000756562
chrX	15597579	G	A	intron_variant	ACE2	NM_021804.2:c.187-2576C>T	rs750654689;	0.00017189	NA	NA	NA	NA	NA	NA	NA	NA	NA	NA	NA
chrX	15597614	T	C	intron_variant	ACE2	NM_021804.2:c.187-2611A>G	NA	5.73e-05	NA	NA	NA	NA	NA	NA	NA	NA	NA	NA	NA
chrX	15597799	G	C	intron_variant	ACE2	NM_021804.2:c.187-2796C>G	NA	5.73e-05	NA	NA	NA	NA	NA	NA	NA	NA	NA	NA	NA
chrX	15597912	G	T	intron_variant	ACE2	NM_021804.2:c.186+2814C>A	NA	0.000114593	NA	NA	NA	NA	NA	NA	NA	NA	NA	NA	NA
chrX	15597934	T	C	intron_variant	ACE2	NM_021804.2:c.186+2792A>G	NA	5.73e-05	NA	NA	NA	NA	NA	NA	NA	NA	NA	NA	NA
chrX	15598096	C	G	intron_variant	ACE2	NM_021804.2:c.186+2630G>C	rs138763015;	0.0213717	0.00370861	0.0183	0	0	0	0	0.016	0.025	0.006329	0.00105635	0.00151312
chrX	15598107	A	G	intron_variant	ACE2	NM_021804.2:c.186+2619T>C	NA	5.73e-05	NA	NA	NA	NA	NA	NA	NA	NA	NA	NA	NA
chrX	15598126	T	C	intron_variant	ACE2	NM_021804.2:c.186+2600A>G	NA	5.73e-05	NA	NA	NA	NA	NA	NA	NA	NA	NA	NA	NA
chrX	15598207	G	A	intron_variant	ACE2	NM_021804.2:c.186+2519C>T	NA	0.000114593	NA	NA	NA	NA	NA	NA	NA	NA	NA	NA	NA
chrX	15598227	G	A	intron_variant	ACE2	NM_021804.2:c.186+2499C>T	NA	0.00034378	NA	NA	NA	NA	NA	NA	NA	NA	NA	NA	NA
chrX	15598303	C	G	intron_variant	ACE2	NM_021804.2:c.186+2423G>C	rs187390194;	0.0017189	0.000529801	0.0026	0	0	0	0	0.006289	0.013	NA	0.000276256	0.000119457
chrX	15598324	T	A	intron_variant	ACE2	NM_021804.2:c.186+2402A>T	rs780641412;	0.000916748	NA	NA	NA	NA	NA	NA	NA	NA	NA	NA	3.19e-05
chrX	15598435	A	G	intron_variant	ACE2	NM_021804.2:c.186+2291T>C	NA	5.73e-05	NA	NA	NA	NA	NA	NA	NA	NA	NA	NA	NA
chrX	15598453	G	A	intron_variant	ACE2	NM_021804.2:c.186+2273C>T	rs762374469;	0.00280754	NA	NA	NA	NA	NA	NA	NA	NA	NA	4.61e-05	0.000159276
chrX	15598459	G	A	intron_variant	ACE2	NM_021804.2:c.186+2267C>T	rs189821013;	0.00200539	0.0015894	0.0079	0	0	0	0	0.003145	0.00625	NA	NA	6.37e-05
chrX	15598554	T	C	intron_variant	ACE2	NM_021804.2:c.186+2172A>G	NA	5.73e-05	NA	NA	NA	NA	NA	NA	NA	NA	NA	NA	NA
chrX	15598599	C	T	intron_variant	ACE2	NM_021804.2:c.186+2127G>A	NA	5.73e-05	NA	NA	NA	NA	NA	NA	NA	NA	NA	NA	NA
chrX	15598670	G	A	intron_variant	ACE2	NM_021804.2:c.186+2056C>T	NA	5.73e-05	NA	NA	NA	NA	NA	NA	NA	NA	NA	NA	3.19e-05
chrX	15598673	T	C	intron_variant	ACE2	NM_021804.2:c.186+2053A>G	rs4646124;	0.996791	0.803709	0.9935	0.7519	0.8036	0.6514	0.8022	0.997	0.994	1	0.701247	0.710619
chrX	15598673	T	G	intron_variant	ACE2	NM_021804.2:c.186+2053A>C	NA	5.73e-05	NA	NA	NA	NA	NA	NA	NA	NA	NA	NA	NA
chrX	15598750	A	G	intron_variant	ACE2	NM_021804.2:c.186+1976T>C	rs550649522;	5.73e-05	NA	NA	NA	NA	NA	NA	NA	NA	NA	0.00258386	0.00342444
chrX	15598788	G	C	intron_variant	ACE2	NM_021804.2:c.186+1938C>G	NA	5.73e-05	NA	NA	NA	NA	NA	NA	NA	NA	NA	NA	NA
chrX	15598797	A	G	intron_variant	ACE2	NM_021804.2:c.186+1929T>C	NA	5.73e-05	NA	NA	NA	NA	NA	NA	NA	NA	NA	NA	NA
chrX	15598815	A	G	intron_variant	ACE2	NM_021804.2:c.186+1911T>C	NA	5.73e-05	NA	NA	NA	NA	NA	NA	NA	NA	NA	NA	NA
chrX	15598828	T	C	intron_variant	ACE2	NM_021804.2:c.186+1898A>G	NA	5.73e-05	NA	NA	NA	NA	NA	NA	NA	NA	NA	NA	NA
chrX	15598837	G	A	intron_variant	ACE2	NM_021804.2:c.186+1889C>T	NA	5.73e-05	NA	NA	NA	NA	NA	NA	NA	NA	NA	NA	NA
chrX	15598848	C	G	intron_variant	ACE2	NM_021804.2:c.186+1878G>C	NA	0.00017189	NA	NA	NA	NA	NA	NA	NA	NA	NA	NA	7.96e-06
chrX	15598853	A	T	intron_variant	ACE2	NM_021804.2:c.186+1873T>A	NA	5.73e-05	NA	NA	NA	NA	NA	NA	NA	NA	NA	NA	NA
chrX	15598913	G	A	intron_variant	ACE2	NM_021804.2:c.186+1813C>T	rs867521411;	5.73e-05	NA	NA	NA	NA	NA	NA	NA	NA	NA	9.42e-05	0.000119457
chrX	15598919	G	C	intron_variant	ACE2	NM_021804.2:c.186+1807C>G	NA	0.000114593	NA	NA	NA	NA	NA	NA	NA	NA	NA	NA	3.19e-05
chrX	15598975	A	G	intron_variant	ACE2	NM_021804.2:c.186+1751T>C	NA	0.0001146	NA	NA	NA	NA	NA	NA	NA	NA	NA	NA	NA
chrX	15598992	T	C	intron_variant	ACE2	NM_021804.2:c.186+1734A>G	NA	5.73e-05	NA	NA	NA	NA	NA	NA	NA	NA	NA	NA	NA
chrX	15598998	T	C	intron_variant	ACE2	NM_021804.2:c.186+1728A>G	NA	5.73e-05	NA	NA	NA	NA	NA	NA	NA	NA	NA	NA	NA
chrX	15599060	G	T	intron_variant	ACE2	NM_021804.2:c.186+1666C>A	NA	5.73e-05	NA	NA	NA	NA	NA	NA	NA	NA	NA	NA	NA
chrX	15599085	T	C	intron_variant	ACE2	NM_021804.2:c.186+1641A>G	NA	5.73e-05	NA	NA	NA	NA	NA	NA	NA	NA	NA	NA	NA
chrX	15599176	C	T	intron_variant	ACE2	NM_021804.2:c.186+1550G>A	NA	5.73e-05	NA	NA	NA	NA	NA	NA	NA	NA	NA	NA	NA
chrX	15599179	C	T	intron_variant	ACE2	NM_021804.2:c.186+1547G>A	rs759231910;	5.73e-05	NA	NA	NA	NA	NA	NA	NA	NA	NA	NA	3.19e-05
chrX	15599208	T	C	intron_variant	ACE2	NM_021804.2:c.186+1518A>G	NA	5.73e-05	NA	NA	NA	NA	NA	NA	NA	NA	NA	NA	NA
chrX	15599218	C	T	intron_variant	ACE2	NM_021804.2:c.186+1508G>A	NA	0.000114593	NA	NA	NA	NA	NA	NA	NA	NA	NA	4.64e-05	3.98e-05
chrX	15599257	G	T	intron_variant	ACE2	NM_021804.2:c.186+1469C>A	NA	0.00017189	NA	NA	NA	NA	NA	NA	NA	NA	NA	NA	3.19e-05
chrX	15599288	G	A	intron_variant	ACE2	NM_021804.2:c.186+1438C>T	NA	5.73e-05	NA	NA	NA	NA	NA	NA	NA	NA	NA	NA	NA
chrX	15599318	G	A	intron_variant	ACE2	NM_021804.2:c.186+1408C>T	NA	5.73e-05	NA	NA	NA	NA	NA	NA	NA	NA	NA	NA	NA
chrX	15599347	G	A	intron_variant	ACE2	NM_021804.2:c.186+1379C>T	NA	5.73e-05	NA	NA	NA	NA	NA	NA	NA	NA	NA	NA	NA
chrX	15599355	A	G	intron_variant	ACE2	NM_021804.2:c.186+1371T>C	NA	0.000286484	NA	NA	NA	NA	NA	NA	NA	NA	NA	NA	NA
chrX	15599366	C	G	intron_variant	ACE2	NM_021804.2:c.186+1360G>C	NA	0.000572967	NA	NA	NA	NA	NA	NA	NA	NA	NA	NA	2.39e-05
chrX	15599421	G	A	intron_variant	ACE2	NM_021804.2:c.186+1305C>T	NA	5.73e-05	NA	NA	NA	NA	NA	NA	NA	NA	NA	NA	NA
chrX	15599425	G	A	intron_variant	ACE2	NM_021804.2:c.186+1301C>T	NA	5.73e-05	NA	NA	NA	NA	NA	NA	NA	NA	NA	NA	NA
chrX	15599431	G	A	intron_variant	ACE2	NM_021804.2:c.186+1295C>T	NA	5.73e-05	NA	NA	NA	NA	NA	NA	NA	NA	NA	NA	NA
chrX	15599434	G	A	intron_variant	ACE2	NM_021804.2:c.186+1292C>T	NA	5.73e-05	NA	NA	NA	NA	NA	NA	NA	NA	NA	NA	NA
chrX	15599455	G	A	intron_variant	ACE2	NM_021804.2:c.186+1271C>T	NA	0.000401077	NA	NA	NA	NA	NA	NA	NA	NA	NA	NA	1.59e-05
chrX	15599462	T	A	intron_variant	ACE2	NM_021804.2:c.186+1264A>T	NA	0.00017189	NA	NA	NA	NA	NA	NA	NA	NA	NA	NA	NA
chrX	15599474	T	C	intron_variant	ACE2	NM_021804.2:c.186+1252A>G	NA	0.00017189	NA	NA	NA	NA	NA	NA	NA	NA	NA	NA	1.59e-05
chrX	15599542	A	G	intron_variant	ACE2	NM_021804.2:c.186+1184T>C	NA	5.73e-05	NA	NA	NA	NA	NA	NA	NA	NA	NA	NA	NA
chrX	15599544	T	C	intron_variant	ACE2	NM_021804.2:c.186+1182A>G	NA	5.73e-05	NA	NA	NA	NA	NA	NA	NA	NA	NA	NA	NA
chrX	15599556	C	A	intron_variant	ACE2	NM_021804.2:c.186+1170G>T	NA	5.73e-05	NA	NA	NA	NA	NA	NA	NA	NA	NA	NA	NA
chrX	15599568	G	A	intron_variant	ACE2	NM_021804.2:c.186+1158C>T	NA	5.73e-05	NA	NA	NA	NA	NA	NA	NA	NA	NA	NA	NA
chrX	15599597	T	A	intron_variant	ACE2	NM_021804.2:c.186+1129A>T	NA	5.73e-05	NA	NA	NA	NA	NA	NA	NA	NA	NA	NA	NA
chrX	15599607	C	T	intron_variant	ACE2	NM_021804.2:c.186+1119G>A	rs4646121;	5.73e-05	0.0270199	0	0.0095	0.0967	0	0	NA	NA	NA	0.0234904	0.0284149
chrX	15599613	G	A	intron_variant	ACE2	NM_021804.2:c.186+1113C>T	rs4646120;	0.995416	0.735364	0.9935	0.6889	0.6889	0.5274	0.7813	0.997	0.994	1	0.570741	0.592516
chrX	15599656	A	G	intron_variant	ACE2	NM_021804.2:c.186+1070T>C	rs764121831;	0.000859451	NA	NA	NA	NA	NA	NA	NA	NA	NA	NA	6.37e-05
chrX	15599713	T	G	intron_variant	ACE2	NM_021804.2:c.186+1013A>C	NA	5.73e-05	NA	NA	NA	NA	NA	NA	NA	NA	NA	NA	NA
chrX	15599716	G	A	intron_variant	ACE2	NM_021804.2:c.186+1010C>T	NA	5.73e-05	NA	NA	NA	NA	NA	NA	NA	NA	NA	NA	NA
chrX	15599720	C	T	intron_variant	ACE2	NM_021804.2:c.186+1006G>A	NA	0.000286484	NA	NA	NA	NA	NA	NA	NA	NA	NA	NA	NA
chrX	15599731	T	C	intron_variant	ACE2	NM_021804.2:c.186+995A>G	NA	5.73e-05	NA	NA	NA	NA	NA	NA	NA	NA	NA	NA	NA
chrX	15599734	T	C	intron_variant	ACE2	NM_021804.2:c.186+992A>G	NA	0.000286484	NA	NA	NA	NA	NA	NA	NA	NA	NA	NA	7.96e-06
chrX	15599745	G	C	intron_variant	ACE2	NM_021804.2:c.186+981C>G	NA	0.000114593	NA	NA	NA	NA	NA	NA	NA	NA	NA	NA	NA
chrX	15599764	G	A	intron_variant	ACE2	NM_021804.2:c.186+962C>T	NA	5.73e-05	NA	NA	NA	NA	NA	NA	NA	NA	NA	NA	NA
chrX	15599770	A	G	intron_variant	ACE2	NM_021804.2:c.186+956T>C	NA	5.73e-05	NA	NA	NA	NA	NA	NA	NA	NA	NA	NA	NA
chrX	15599772	G	A	intron_variant	ACE2	NM_021804.2:c.186+954C>T	NA	5.73e-05	NA	NA	NA	NA	NA	NA	NA	NA	NA	4.73e-05	NA
chrX	15599773	T	C	intron_variant	ACE2	NM_021804.2:c.186+953A>G	rs536176596;	5.73e-05	NA	NA	NA	NA	NA	NA	NA	NA	NA	NA	NA
chrX	15599792	T	G	intron_variant	ACE2	NM_021804.2:c.186+934A>C	NA	0.00017189	NA	NA	NA	NA	NA	NA	NA	NA	NA	NA	NA
chrX	15599795	C	T	intron_variant	ACE2	NM_021804.2:c.186+931G>A	NA	0.00017189	NA	NA	NA	NA	NA	NA	NA	NA	NA	0.000142504	3.98e-05
chrX	15599855	A	G	intron_variant	ACE2	NM_021804.2:c.186+871T>C	NA	5.73e-05	NA	NA	NA	NA	NA	NA	NA	NA	NA	NA	NA
chrX	15599860	C	G	intron_variant	ACE2	NM_021804.2:c.186+866G>C	NA	5.73e-05	NA	NA	NA	NA	NA	NA	NA	NA	NA	NA	NA
chrX	15599865	A	G	intron_variant	ACE2	NM_021804.2:c.186+861T>C	NA	0.00017189	NA	NA	NA	NA	NA	NA	NA	NA	NA	NA	NA
chrX	15599873	G	C	intron_variant	ACE2	NM_021804.2:c.186+853C>G	NA	5.73e-05	NA	NA	NA	NA	NA	NA	NA	NA	NA	NA	NA
chrX	15599888	T	C	intron_variant	ACE2	NM_021804.2:c.186+838A>G	NA	5.73e-05	NA	NA	NA	NA	NA	NA	NA	NA	NA	NA	NA
chrX	15599924	T	G	intron_variant	ACE2	NM_021804.2:c.186+802A>C	NA	5.73e-05	NA	NA	NA	NA	NA	NA	NA	NA	NA	NA	NA
chrX	15599925	C	A	intron_variant	ACE2	NM_021804.2:c.186+801G>T	NA	5.73e-05	NA	NA	NA	NA	NA	NA	NA	NA	NA	NA	NA
chrX	15599938	A	G	intron_variant	ACE2	NM_021804.2:c.186+788T>C	rs2106809;	0.546611	0.316291	0.5223	0.3244	0.0887	0.2467	0.4833	0.538	0.519	0.557	0.193692	0.213653
chrX	15599940	T	C	intron_variant	ACE2	NM_021804.2:c.186+786A>G	rs1978124;	0.995359	0.794702	0.9935	0.7099	0.9003	0.5287	0.7813	0.997	0.994	1	0.62771	0.658209
chrX	15599944	C	T	intron_variant	ACE2	NM_021804.2:c.186+782G>A	NA	0.00017189	NA	NA	NA	NA	NA	NA	NA	NA	NA	NA	1.59e-05
chrX	15599977	T	C	intron_variant	ACE2	NM_021804.2:c.186+749A>G	NA	5.73e-05	NA	NA	NA	NA	NA	NA	NA	NA	NA	NA	1.59e-05
chrX	15600010	G	C	intron_variant	ACE2	NM_021804.2:c.186+716C>G	NA	5.73e-05	NA	NA	NA	NA	NA	NA	NA	NA	NA	NA	7.96e-06
chrX	15600076	G	A	intron_variant	ACE2	NM_021804.2:c.186+650C>T	NA	5.73e-05	NA	NA	NA	NA	NA	NA	NA	NA	NA	NA	NA
chrX	15600115	G	C	intron_variant	ACE2	NM_021804.2:c.186+611C>G	rs771084054;	0.000744858	NA	NA	NA	NA	NA	NA	NA	NA	NA	NA	7.96e-06
chrX	15600124	G	A	intron_variant	ACE2	NM_021804.2:c.186+602C>T	NA	0.000114593	NA	NA	NA	NA	NA	NA	NA	NA	NA	NA	NA
chrX	15600159	T	C	intron_variant	ACE2	NM_021804.2:c.186+567A>G	rs745889792;	0.000401077	NA	NA	NA	NA	NA	NA	NA	NA	NA	NA	7.96e-06
chrX	15600198	G	C	intron_variant	ACE2	NM_021804.2:c.186+528C>G	NA	5.73e-05	NA	NA	NA	NA	NA	NA	NA	NA	NA	NA	NA
chrX	15600203	G	A	intron_variant	ACE2	NM_021804.2:c.186+523C>T	NA	5.73e-05	NA	NA	NA	NA	NA	NA	NA	NA	NA	NA	NA
chrX	15600214	G	A	intron_variant	ACE2	NM_021804.2:c.186+512C>T	rs188512350;	0.00017189	0.00317881	0	0	0	0.0091	0.007	NA	NA	NA	0.00779981	0.00590119
chrX	15600219	C	T	intron_variant	ACE2	NM_021804.2:c.186+507G>A	rs762827221;	0.00315132	NA	NA	NA	NA	NA	NA	NA	NA	NA	9.29e-05	0.000215023
chrX	15600237	G	A	intron_variant	ACE2	NM_021804.2:c.186+489C>T	NA	0.00143242	NA	NA	NA	NA	NA	NA	NA	NA	NA	4.65e-05	0.00010353
chrX	15600289	G	A	intron_variant	ACE2	NM_021804.2:c.186+437C>T	NA	5.73e-05	NA	NA	NA	NA	NA	NA	NA	NA	NA	4.63e-05	NA
chrX	15600296	T	C	intron_variant	ACE2	NM_021804.2:c.186+430A>G	NA	5.73e-05	NA	NA	NA	NA	NA	NA	NA	NA	NA	NA	NA
chrX	15600303	C	G	intron_variant	ACE2	NM_021804.2:c.186+423G>C	NA	5.73e-05	NA	NA	NA	NA	NA	NA	NA	NA	NA	NA	NA
chrX	15600307	T	A	intron_variant	ACE2	NM_021804.2:c.186+419A>T	rs761648066;	0.00034378	NA	NA	NA	NA	NA	NA	NA	NA	NA	NA	NA
chrX	15600309	C	G	intron_variant	ACE2	NM_021804.2:c.186+417G>C	rs767198373;	0.00120323	NA	NA	NA	NA	NA	NA	NA	NA	NA	NA	3.19e-05
chrX	15600332	T	C	intron_variant	ACE2	NM_021804.2:c.186+394A>G	NA	5.73e-05	NA	NA	NA	NA	NA	NA	NA	NA	NA	NA	1.59e-05
chrX	15600353	T	G	intron_variant	ACE2	NM_021804.2:c.186+373A>C	rs376237761;	0.00108864	0.000264901	0.0013	0	0	0	0	NA	NA	NA	9.25e-05	1.59e-05
chrX	15600362	T	C	intron_variant	ACE2	NM_021804.2:c.186+364A>G	NA	5.73e-05	NA	NA	NA	NA	NA	NA	NA	NA	NA	NA	NA
chrX	15600384	T	C	intron_variant	ACE2	NM_021804.2:c.186+342A>G	NA	5.73e-05	NA	NA	NA	NA	NA	NA	NA	NA	NA	NA	NA
chrX	15600386	G	T	intron_variant	ACE2	NM_021804.2:c.186+340C>A	rs191536933;	0.000114593	0.000264901	0.0013	0	0	0	0	0.003145	NA	0.006329	NA	NA
chrX	15600387	T	C	intron_variant	ACE2	NM_021804.2:c.186+339A>G	NA	0.000114593	NA	NA	NA	NA	NA	NA	NA	NA	NA	NA	NA
chrX	15600469	G	A	intron_variant	ACE2	NM_021804.2:c.186+257C>T	NA	5.73e-05	NA	NA	NA	NA	NA	NA	NA	NA	NA	NA	NA
chrX	15600555	C	T	intron_variant	ACE2	NM_021804.2:c.186+171G>A	NA	5.73e-05	NA	NA	NA	NA	NA	NA	NA	NA	NA	4.63e-05	NA
chrX	15600558	C	T	intron_variant	ACE2	NM_021804.2:c.186+168G>A	NA	5.73e-05	NA	NA	NA	NA	NA	NA	NA	NA	NA	NA	NA
chrX	15600568	T	A	intron_variant	ACE2	NM_021804.2:c.186+158A>T	NA	5.73e-05	NA	NA	NA	NA	NA	NA	NA	NA	NA	NA	NA
chrX	15600604	T	C	intron_variant	ACE2	NM_021804.2:c.186+122A>G	NA	5.73e-05	NA	NA	NA	NA	NA	NA	NA	NA	NA	4.62e-05	7.96e-06
chrX	15600646	G	T	intron_variant	ACE2	NM_021804.2:c.186+80C>A	rs187959864;	0.000286484	0.000264901	0	0	0	0.0013	0	NA	NA	NA	9.53e-05	6.37e-05
chrX	15600666	C	T	intron_variant	ACE2	NM_021804.2:c.186+60G>A	NA	5.73e-05	NA	NA	NA	NA	NA	NA	NA	NA	NA	NA	6.37e-05
chrX	15600667	G	A	intron_variant	ACE2	NM_021804.2:c.186+59C>T	rs745976731;	0.000114593	NA	NA	NA	NA	NA	NA	NA	NA	NA	NA	4.78e-05
chrX	15600687	A	G	intron_variant	ACE2	NM_021804.2:c.186+39T>C	NA	5.73e-05	NA	NA	NA	NA	NA	NA	NA	NA	NA	NA	NA
chrX	15600689	A	C	intron_variant	ACE2	NM_021804.2:c.186+37T>G	NA	5.73e-05	NA	NA	NA	NA	NA	NA	NA	NA	NA	NA	NA
chrX	15600707	T	G	intron_variant	ACE2	NM_021804.2:c.186+19A>C	NA	5.73e-05	NA	NA	NA	NA	NA	NA	NA	NA	NA	NA	NA
chrX	15600735	G	C	synonymous_variant	ACE2	NM_021804.2:p.Val59Val/c.177C>G	NA	5.73e-05	NA	NA	NA	NA	NA	NA	NA	NA	NA	NA	NA
chrX	15600791	A	T	structural_interaction_variant	ACE2	:c.121T>A	NA	0.000114593	NA	NA	NA	NA	NA	NA	NA	NA	NA	NA	NA	0.464(T)	0.086(B)	1.175(L)	-1.0054(T)
chrX	15600798	G	C	missense_variant	ACE2	NM_021804.2:p.Asp38Glu/c.114C>G	NA	5.73e-05	NA	NA	NA	NA	NA	NA	NA	NA	NA	NA	NA	1.0(T)	0.005(B)	0.84(L)	-0.9753(T)
chrX	15600809	C	T	structural_interaction_variant	ACE2	:c.103G>A	NA	0.00017189	NA	NA	NA	NA	NA	NA	NA	NA	NA	1.68e-05	6.37e-05	0.232(T)	0.009(B)	1.225(L)	-1.0449(T)
chrX	15600810	G	A	synonymous_variant	ACE2	NM_021804.2:p.His34His/c.102C>T	rs368655410;	0.000572967	NA	NA	NA	NA	NA	NA	NA	NA	NA	0.00063396	0.000207059
chrX	15600815	T	C	missense_variant	ACE2	NM_021804.2:p.Asn33Asp/c.97A>G	NA	5.73e-05	NA	NA	NA	NA	NA	NA	NA	NA	NA	NA	NA	0.389(T)	0.059(B)	1.73(L)	-1.0436(T)
chrX	15600835	T	C	missense_variant	ACE2	NM_021804.2:p.Lys26Arg/c.77A>G	rs4646116;	5.73e-05	0.00211921	0	0	0.002	0.0052	0.0028	NA	NA	NA	0.00385967	0.00457919	0.49(T)	0.001(B)	0.695(N)	-0.9986(T)
chrX	15600850	A	G	missense_variant	ACE2	NM_021804.2:p.Ile21Thr/c.62T>C	NA	5.73e-05	NA	NA	NA	NA	NA	NA	NA	NA	NA	5.61e-06	NA	0.723(T)	0.001(B)	-0.935(N)	-0.9720(T)
chrX	15600897	G	C	synonymous_variant	ACE2	NM_021804.2:p.Ser5Ser/c.15C>G	rs775089013;	5.73e-05	NA	NA	NA	NA	NA	NA	NA	NA	NA	1.57e-05	NA
chrX	15600933	A	C	5_prime_UTR_variant	ACE2	NM_021804.2:c.-22T>G	NA	5.73e-05	NA	NA	NA	NA	NA	NA	NA	NA	NA	NA	NA
chrX	15600945	T	C	5_prime_UTR_variant	ACE2	NM_021804.2:c.-34A>G	rs370596467;	0.00240646	0.000529801	0.0013	0	0	0	0.0014	NA	NA	NA	0.000254918	0.000151312
chrX	15600970	T	G	5_prime_UTR_variant	ACE2	NM_021804.2:c.-59A>C	NA	5.73e-05	NA	NA	NA	NA	NA	NA	NA	NA	NA	NA	NA
chrX	15600986	C	A	5_prime_UTR_variant	ACE2	NM_021804.2:c.-75G>T	NA	5.73e-05	NA	NA	NA	NA	NA	NA	NA	NA	NA	NA	NA
chrX	15600994	C	T	5_prime_UTR_variant	ACE2	NM_021804.2:c.-83G>A	NA	0.000114593	NA	NA	NA	NA	NA	NA	NA	NA	NA	NA	NA
chrX	15601012	G	T	splice_region_variant	ACE2	NM_021804.2:c.-101C>A	NA	0.000286484	NA	NA	NA	NA	NA	NA	NA	NA	NA	NA	NA
chrX	15601015	C	A	splice_acceptor_variant+intron_variant	ACE2	NM_021804.2:c.-103-1G>T	NA	0.00017189	NA	NA	NA	NA	NA	NA	NA	NA	NA	NA	NA
chrX	15601029	C	A	intron_variant	ACE2	NM_021804.2:c.-103-15G>T	NA	0.000114593	NA	NA	NA	NA	NA	NA	NA	NA	NA	NA	NA
chrX	15601044	G	T	intron_variant	ACE2	NM_021804.2:c.-103-30C>A	NA	5.73e-05	NA	NA	NA	NA	NA	NA	NA	NA	NA	NA	NA
chrX	15601100	A	G	intron_variant	ACE2	NM_021804.2:c.-103-86T>C	NA	0.000114593	NA	NA	NA	NA	NA	NA	NA	NA	NA	NA	NA
chrX	15601154	C	T	intron_variant	ACE2	NM_021804.2:c.-103-140G>A	rs761080923;	0.000114593	NA	NA	NA	NA	NA	NA	NA	NA	NA	NA	8.76e-05
chrX	15601155	G	A	intron_variant	ACE2	NM_021804.2:c.-103-141C>T	NA	5.73e-05	NA	NA	NA	NA	NA	NA	NA	NA	NA	NA	NA
chrX	15601178	C	T	intron_variant	ACE2	NM_021804.2:c.-103-164G>A	NA	5.73e-05	NA	NA	NA	NA	NA	NA	NA	NA	NA	NA	NA
chrX	15601208	C	T	intron_variant	ACE2	NM_021804.2:c.-103-194G>A	NA	5.73e-05	NA	NA	NA	NA	NA	NA	NA	NA	NA	NA	NA
chrX	15601211	A	G	intron_variant	ACE2	NM_021804.2:c.-103-197T>C	NA	5.73e-05	NA	NA	NA	NA	NA	NA	NA	NA	NA	NA	NA
chrX	15601215	G	A	intron_variant	ACE2	NM_021804.2:c.-103-201C>T	NA	5.73e-05	NA	NA	NA	NA	NA	NA	NA	NA	NA	NA	1.59e-05
chrX	15601233	T	C	intron_variant	ACE2	NM_021804.2:c.-103-219A>G	NA	5.73e-05	NA	NA	NA	NA	NA	NA	NA	NA	NA	NA	NA
chrX	15601267	G	C	intron_variant	ACE2	NM_021804.2:c.-103-253C>G	NA	5.73e-05	NA	NA	NA	NA	NA	NA	NA	NA	NA	NA	NA
chrX	15601271	T	C	intron_variant	ACE2	NM_021804.2:c.-103-257A>G	NA	5.73e-05	NA	NA	NA	NA	NA	NA	NA	NA	NA	NA	NA
chrX	15601280	A	G	intron_variant	ACE2	NM_021804.2:c.-103-266T>C	NA	5.73e-05	NA	NA	NA	NA	NA	NA	NA	NA	NA	NA	NA
chrX	15601331	G	T	intron_variant	ACE2	NM_021804.2:c.-103-317C>A	NA	0.000229187	NA	NA	NA	NA	NA	NA	NA	NA	NA	4.71e-05	NA
chrX	15601359	G	T	intron_variant	ACE2	NM_021804.2:c.-103-345C>A	rs190614788;	5.73e-05	0.00291391	0	0.0038	0	0.0117	0	NA	NA	NA	0.0022453	0.00381467
chrX	15601405	T	A	intron_variant	ACE2	NM_021804.2:c.-103-391A>T	NA	5.73e-05	NA	NA	NA	NA	NA	NA	NA	NA	NA	NA	NA
chrX	15601437	A	G	intron_variant	ACE2	NM_021804.2:c.-103-423T>C	NA	0.00034378	NA	NA	NA	NA	NA	NA	NA	NA	NA	9.92e-05	3.19e-05
chrX	15601442	A	T	intron_variant	ACE2	NM_021804.2:c.-103-428T>A	NA	5.73e-05	NA	NA	NA	NA	NA	NA	NA	NA	NA	NA	NA
chrX	15601468	A	G	intron_variant	ACE2	NM_021804.2:c.-103-454T>C	NA	5.73e-05	NA	NA	NA	NA	NA	NA	NA	NA	NA	NA	NA
chrX	15601516	C	T	intron_variant	ACE2	NM_021804.2:c.-104+440G>A	rs779989311;	0.00154701	NA	NA	NA	NA	NA	NA	NA	NA	NA	0.000389044	0.000119457
chrX	15601525	G	T	intron_variant	ACE2	NM_021804.2:c.-104+431C>A	NA	0.000401077	NA	NA	NA	NA	NA	NA	NA	NA	NA	7e-05	NA
chrX	15601549	G	C	intron_variant	ACE2	NM_021804.2:c.-104+407C>G	NA	5.73e-05	NA	NA	NA	NA	NA	NA	NA	NA	NA	NA	NA
chrX	15601610	C	T	intron_variant	ACE2	NM_021804.2:c.-104+346G>A	rs4646112;	5.73e-05	0.021457	0	0.021	0.0698	0	0	NA	NA	NA	0.0170957	0.0204113
chrX	15601621	G	A	intron_variant	ACE2	NM_021804.2:c.-104+335C>T	NA	0.000114593	NA	NA	NA	NA	NA	NA	NA	NA	NA	NA	NA
chrX	15601634	C	T	intron_variant	ACE2	NM_021804.2:c.-104+322G>A	NA	0.000114593	NA	NA	NA	NA	NA	NA	NA	NA	NA	4.86e-05	2.39e-05
chrX	15601645	C	A	intron_variant	ACE2	NM_021804.2:c.-104+311G>T	NA	5.73e-05	NA	NA	NA	NA	NA	NA	NA	NA	NA	NA	NA
chrX	15601660	T	C	intron_variant	ACE2	NM_021804.2:c.-104+296A>G	NA	5.73e-05	NA	NA	NA	NA	NA	NA	NA	NA	NA	NA	NA
chrX	15601675	C	T	intron_variant	ACE2	NM_021804.2:c.-104+281G>A	NA	0.000114593	NA	NA	NA	NA	NA	NA	NA	NA	NA	NA	1.59e-05
chrX	15601686	C	T	intron_variant	ACE2	NM_021804.2:c.-104+270G>A	rs189142411;	0.000286484	NA	NA	NA	NA	NA	NA	NA	NA	NA	0.00256995	0.000844164
chrX	15601687	G	A	intron_variant	ACE2	NM_021804.2:c.-104+269C>T	rs751853631;	0.00034378	NA	NA	NA	NA	NA	NA	NA	NA	NA	NA	0.000151312
chrX	15601688	T	G	intron_variant	ACE2	NM_021804.2:c.-104+268A>C	NA	0.000114593	NA	NA	NA	NA	NA	NA	NA	NA	NA	NA	3.98e-05
chrX	15601704	C	T	intron_variant	ACE2	NM_021804.2:c.-104+252G>A	NA	5.73e-05	NA	NA	NA	NA	NA	NA	NA	NA	NA	NA	NA
chrX	15601737	G	A	intron_variant	ACE2	NM_021804.2:c.-104+219C>T	NA	0.000458374	NA	NA	NA	NA	NA	NA	NA	NA	NA	NA	2.39e-05
chrX	15601765	G	A	intron_variant	ACE2	NM_021804.2:c.-104+191C>T	rs759018895;	0.000114593	NA	NA	NA	NA	NA	NA	NA	NA	NA	0.00164597	0.00212634
chrX	15601775	G	C	intron_variant	ACE2	NM_021804.2:c.-104+181C>G	NA	5.73e-05	NA	NA	NA	NA	NA	NA	NA	NA	NA	NA	NA
chrX	15601777	G	A	intron_variant	ACE2	NM_021804.2:c.-104+179C>T	NA	5.73e-05	NA	NA	NA	NA	NA	NA	NA	NA	NA	NA	NA
chrX	15601825	T	C	intron_variant	ACE2	NM_021804.2:c.-104+131A>G	rs775159051;	0.00189079	NA	NA	NA	NA	NA	NA	NA	NA	NA	9.34e-05	7.17e-05
chrX	15601842	T	A	intron_variant	ACE2	NM_021804.2:c.-104+114A>T	rs762213822;	0.00446915	NA	NA	NA	NA	NA	NA	NA	NA	NA	0.000279109	0.000461901
chrX	15601849	G	T	intron_variant	ACE2	NM_021804.2:c.-104+107C>A	NA	5.73e-05	NA	NA	NA	NA	NA	NA	NA	NA	NA	NA	NA
chrX	15601873	C	T	intron_variant	ACE2	NM_021804.2:c.-104+83G>A	NA	5.73e-05	NA	NA	NA	NA	NA	NA	NA	NA	NA	NA	NA
chrX	15601915	T	C	intron_variant	ACE2	NM_021804.2:c.-104+41A>G	NA	5.73e-05	NA	NA	NA	NA	NA	NA	NA	NA	NA	NA	NA
chrX	15601996	C	G	5_prime_UTR_variant	ACE2	NM_021804.2:c.-144G>C	NA	5.73e-05	NA	NA	NA	NA	NA	NA	NA	NA	NA	NA	NA
chrX	15602019	A	G	5_prime_UTR_variant	ACE2	NM_021804.2:c.-167T>C	NA	0.000744858	NA	NA	NA	NA	NA	NA	NA	NA	NA	NA	NA
chrX	15602055	T	C	5_prime_UTR_variant	ACE2	NM_021804.2:c.-203A>G	NA	0.000114593	NA	NA	NA	NA	NA	NA	NA	NA	NA	4.61e-05	7.96e-06
chrX	15602073	G	C	upstream_gene_variant	ACE2	NM_021804.2:c.-1162C>G	NA	0.000114593	NA	NA	NA	NA	NA	NA	NA	NA	NA	NA	NA
chrX	15602117	C	T	upstream_gene_variant	ACE2	NM_021804.2:c.-1206G>A	rs186143966;	5.73e-05	0.000264901	0.0013	0	0	0	0	0.003145	NA	0.006329	NA	NA
chrX	15602118	G	A	upstream_gene_variant	ACE2	NM_021804.2:c.-1207C>T	NA	0.00034378	NA	NA	NA	NA	NA	NA	NA	NA	NA	NA	1.59e-05
chrX	15602177	C	G	upstream_gene_variant	ACE2	NM_021804.2:c.-1266G>C	rs147718775;	0.000114593	0.00423841	0	0.0115	0	0.0131	0	NA	NA	NA	0.00542672	0.00682499
chrX	15602178	A	G	upstream_gene_variant	ACE2	NM_021804.2:c.-1267T>C	rs140394675;	0.000114593	0.00423841	0	0.0115	0	0.0131	0	NA	NA	NA	0.00541166	0.00682499
chrX	15602194	T	C	upstream_gene_variant	ACE2	NM_021804.2:c.-1283A>G	NA	5.73e-05	NA	NA	NA	NA	NA	NA	NA	NA	NA	NA	NA
chrX	15602197	A	C	upstream_gene_variant	ACE2	NM_021804.2:c.-1286T>G	NA	5.73e-05	NA	NA	NA	NA	NA	NA	NA	NA	NA	NA	NA
chrX	15602211	C	T	upstream_gene_variant	ACE2	NM_021804.2:c.-1300G>A	NA	0.000687561	NA	NA	NA	NA	NA	NA	NA	NA	NA	NA	2.39e-05
chrX	15602261	A	C	upstream_gene_variant	ACE2	NM_021804.2:c.-1350T>G	NA	5.73e-05	NA	NA	NA	NA	NA	NA	NA	NA	NA	NA	NA
chrX	15602288	G	A	upstream_gene_variant	ACE2	NM_021804.2:c.-1377C>T	NA	0.000114593	NA	NA	NA	NA	NA	NA	NA	NA	NA	NA	NA
chrX	15602311	A	C	upstream_gene_variant	ACE2	NM_021804.2:c.-1400T>G	NA	0.00126053	NA	NA	NA	NA	NA	NA	NA	NA	NA	NA	7.96e-06
chrX	15602348	T	A	upstream_gene_variant	ACE2	NM_021804.2:c.-1437A>T	NA	5.73e-05	NA	NA	NA	NA	NA	NA	NA	NA	NA	NA	NA
chrX	15602494	T	C	upstream_gene_variant	ACE2	NM_021804.2:c.-1583A>G	NA	5.73e-05	NA	NA	NA	NA	NA	NA	NA	NA	NA	NA	NA
chrX	15602611	T	C	upstream_gene_variant	ACE2	NM_021804.2:c.-1700A>G	NA	5.73e-05	NA	NA	NA	NA	NA	NA	NA	NA	NA	NA	NA
chrX	15602643	A	C	upstream_gene_variant	ACE2	NM_021804.2:c.-1732T>G	NA	0.000114593	NA	NA	NA	NA	NA	NA	NA	NA	NA	NA	NA
chrX	15602683	G	A	upstream_gene_variant	ACE2	NM_021804.2:c.-1772C>T	NA	0.000687561	NA	NA	NA	NA	NA	NA	NA	NA	NA	NA	0.000127421
chrX	15602718	T	C	upstream_gene_variant	ACE2	NM_021804.2:c.-1807A>G	rs186967363;	0.000114593	0.000529801	0.0026	0	0	0	0	0.006289	NA	0.013	NA	1.59e-05
chrX	15602933	A	C	upstream_gene_variant	ACE2	NM_021804.2:c.-2022T>G	NA	5.73e-05	NA	NA	NA	NA	NA	NA	NA	NA	NA	NA	NA
chrX	15602938	T	C	upstream_gene_variant	ACE2	NM_021804.2:c.-2027A>G	NA	0.00148971	NA	NA	NA	NA	NA	NA	NA	NA	NA	4.65e-05	6.37e-05
chrX	15602939	T	C	upstream_gene_variant	ACE2	NM_021804.2:c.-2028A>G	NA	5.73e-05	NA	NA	NA	NA	NA	NA	NA	NA	NA	NA	NA
chrX	15602995	T	C	upstream_gene_variant	ACE2	NM_021804.2:c.-2084A>G	NA	0.000286484	NA	NA	NA	NA	NA	NA	NA	NA	NA	NA	NA
chrX	15602996	G	C	upstream_gene_variant	ACE2	NM_021804.2:c.-2085C>G	NA	5.73e-05	NA	NA	NA	NA	NA	NA	NA	NA	NA	NA	NA
chrX	15603014	G	A	upstream_gene_variant	ACE2	NM_021804.2:c.-2103C>T	NA	5.73e-05	NA	NA	NA	NA	NA	NA	NA	NA	NA	NA	7.96e-06
chrX	15603018	A	C	upstream_gene_variant	ACE2	NM_021804.2:c.-2107T>G	NA	0.000114593	NA	NA	NA	NA	NA	NA	NA	NA	NA	NA	NA
chrX	15603042	T	C	upstream_gene_variant	ACE2	NM_021804.2:c.-2131A>G	NA	5.73e-05	NA	NA	NA	NA	NA	NA	NA	NA	NA	NA	NA
chrX	15603045	G	A	upstream_gene_variant	ACE2	NM_021804.2:c.-2134C>T	NA	5.73e-05	NA	NA	NA	NA	NA	NA	NA	NA	NA	NA	NA
chrX	15603054	G	C	upstream_gene_variant	ACE2	NM_021804.2:c.-2143C>G	NA	5.73e-05	NA	NA	NA	NA	NA	NA	NA	NA	NA	NA	NA
chrX	15603062	G	A	upstream_gene_variant	ACE2	NM_021804.2:c.-2151C>T	NA	5.73e-05	NA	NA	NA	NA	NA	NA	NA	NA	NA	NA	NA
chrX	15603069	T	G	upstream_gene_variant	ACE2	NM_021804.2:c.-2158A>C	rs757026484;	0.000515671	NA	NA	NA	NA	NA	NA	NA	NA	NA	4.58e-05	5.57e-05
chrX	15603098	T	C	upstream_gene_variant	ACE2	NM_021804.2:c.-2187A>G	NA	5.73e-05	NA	NA	NA	NA	NA	NA	NA	NA	NA	NA	NA
chrX	15603120	T	A	upstream_gene_variant	ACE2	NM_021804.2:c.-2209A>T	NA	0.000114593	NA	NA	NA	NA	NA	NA	NA	NA	NA	NA	NA
chrX	15603167	C	G	upstream_gene_variant	ACE2	NM_021804.2:c.-2256G>C	NA	5.73e-05	NA	NA	NA	NA	NA	NA	NA	NA	NA	NA	NA
chrX	15603168	T	C	upstream_gene_variant	ACE2	NM_021804.2:c.-2257A>G	NA	5.73e-05	NA	NA	NA	NA	NA	NA	NA	NA	NA	NA	NA
chrX	15603202	G	C	upstream_gene_variant	ACE2	NM_021804.2:c.-2291C>G	NA	0.000229187	NA	NA	NA	NA	NA	NA	NA	NA	NA	NA	NA
chrX	15603233	A	C	upstream_gene_variant	ACE2	NM_021804.2:c.-2322T>G	NA	5.73e-05	NA	NA	NA	NA	NA	NA	NA	NA	NA	NA	NA
chrX	15603335	G	A	upstream_gene_variant	ACE2	NM_021804.2:c.-2424C>T	NA	5.73e-05	NA	NA	NA	NA	NA	NA	NA	NA	NA	0.000138198	9.56e-05
chrX	15603351	T	C	upstream_gene_variant	ACE2	NM_021804.2:c.-2440A>G	NA	5.73e-05	NA	NA	NA	NA	NA	NA	NA	NA	NA	NA	NA
chrX	15603387	G	A	upstream_gene_variant	ACE2	NM_021804.2:c.-2476C>T	NA	5.73e-05	NA	NA	NA	NA	NA	NA	NA	NA	NA	NA	1.59e-05
chrX	15603451	A	C	upstream_gene_variant	ACE2	NM_021804.2:c.-2540T>G	NA	5.73e-05	NA	NA	NA	NA	NA	NA	NA	NA	NA	NA	NA
chrX	15603516	G	C	upstream_gene_variant	ACE2	NM_021804.2:c.-2605C>G	NA	0.000114593	NA	NA	NA	NA	NA	NA	NA	NA	NA	NA	NA
chrX	15603530	T	C	upstream_gene_variant	ACE2	NM_021804.2:c.-2619A>G	NA	0.000114593	NA	NA	NA	NA	NA	NA	NA	NA	NA	NA	NA
chrX	15603560	G	A	upstream_gene_variant	ACE2	NM_021804.2:c.-2649C>T	NA	5.73e-05	NA	NA	NA	NA	NA	NA	NA	NA	NA	NA	NA
chrX	15603607	T	C	upstream_gene_variant	ACE2	NM_021804.2:c.-2696A>G	rs752840388;	0.000114593	NA	NA	NA	NA	NA	NA	NA	NA	NA	NA	7.96e-05
chrX	15603612	A	G	upstream_gene_variant	ACE2	NM_021804.2:c.-2701T>C	rs763062330;	0.00017189	NA	NA	NA	NA	NA	NA	NA	NA	NA	NA	7.96e-05
chrX	15603616	A	G	upstream_gene_variant	ACE2	NM_021804.2:c.-2705T>C	NA	5.73e-05	NA	NA	NA	NA	NA	NA	NA	NA	NA	NA	NA
chrX	15603630	C	T	upstream_gene_variant	ACE2	NM_021804.2:c.-2719G>A	rs9698134;	0.000114593	0.0580132	0	0.021	0.2064	0.0013	0	NA	NA	NA	0.0547566	0.0650564
chrX	15603642	C	G	upstream_gene_variant	ACE2	NM_021804.2:c.-2731G>C	rs751806964;	0.00286484	NA	NA	NA	NA	NA	NA	NA	NA	NA	9.4e-05	0.000238914
chrX	15603658	C	T	upstream_gene_variant	ACE2	NM_021804.2:c.-2747G>A	NA	5.73e-05	NA	NA	NA	NA	NA	NA	NA	NA	NA	NA	NA
chrX	15603674	G	C	upstream_gene_variant	ACE2	NM_021804.2:c.-2763C>G	NA	5.73e-05	NA	NA	NA	NA	NA	NA	NA	NA	NA	NA	NA
chrX	15603689	C	T	upstream_gene_variant	ACE2	NM_021804.2:c.-2778G>A	rs201645802;	0.000114593	NA	NA	NA	NA	NA	NA	NA	NA	NA	4.68e-05	1.59e-05
chrX	15603714	A	G	upstream_gene_variant	ACE2	NM_021804.2:c.-2803T>C	NA	5.73e-05	NA	NA	NA	NA	NA	NA	NA	NA	NA	NA	NA
chrX	15603717	C	T	upstream_gene_variant	ACE2	NM_021804.2:c.-2806G>A	NA	5.73e-05	NA	NA	NA	NA	NA	NA	NA	NA	NA	4.71e-05	1.59e-05
chrX	15603718	G	T	upstream_gene_variant	ACE2	NM_021804.2:c.-2807C>A	NA	5.73e-05	NA	NA	NA	NA	NA	NA	NA	NA	NA	NA	NA
chrX	15603719	C	T	upstream_gene_variant	ACE2	NM_021804.2:c.-2808G>A	NA	5.73e-05	NA	NA	NA	NA	NA	NA	NA	NA	NA	NA	1.59e-05
chrX	15603721	C	T	upstream_gene_variant	ACE2	NM_021804.2:c.-2810G>A	NA	5.73e-05	NA	NA	NA	NA	NA	NA	NA	NA	NA	NA	NA
chrX	15603727	C	T	upstream_gene_variant	ACE2	NM_021804.2:c.-2816G>A	NA	5.73e-05	NA	NA	NA	NA	NA	NA	NA	NA	NA	NA	NA
chrX	15603730	G	A	upstream_gene_variant	ACE2	NM_021804.2:c.-2819C>T	NA	5.73e-05	NA	NA	NA	NA	NA	NA	NA	NA	NA	NA	1.59e-05
chrX	15603819	C	T	upstream_gene_variant	ACE2	NM_021804.2:c.-2908G>A	rs200115088;	5.73e-05	NA	NA	NA	NA	NA	NA	NA	NA	NA	NA	3.19e-05
chrX	15603824	C	A	upstream_gene_variant	ACE2	NM_021804.2:c.-2913G>T	NA	0.00017189	NA	NA	NA	NA	NA	NA	NA	NA	NA	NA	NA
chrX	15603825	G	A	upstream_gene_variant	ACE2	NM_021804.2:c.-2914C>T	NA	5.73e-05	NA	NA	NA	NA	NA	NA	NA	NA	NA	NA	NA
chrX	15603841	G	A	upstream_gene_variant	ACE2	NM_021804.2:c.-2930C>T	NA	5.73e-05	NA	NA	NA	NA	NA	NA	NA	NA	NA	NA	NA
chrX	15603842	G	T	upstream_gene_variant	ACE2	NM_021804.2:c.-2931C>A	NA	5.73e-05	NA	NA	NA	NA	NA	NA	NA	NA	NA	NA	NA
chrX	15603849	A	T	upstream_gene_variant	ACE2	NM_021804.2:c.-2938T>A	NA	5.73e-05	NA	NA	NA	NA	NA	NA	NA	NA	NA	NA	NA
chrX	15603865	A	C	upstream_gene_variant	ACE2	NM_021804.2:c.-2954T>G	rs184697926;	0.0808457	0.0150993	0.0733	0	0	0	0.0014	0.104	0.119	0.089	0.00406861	0.00553485
chrX	15603896	A	G	upstream_gene_variant	ACE2	NM_021804.2:c.-2985T>C	NA	0.00017189	NA	NA	NA	NA	NA	NA	NA	NA	NA	NA	NA
chrX	15603927	A	G	upstream_gene_variant	ACE2	NM_021804.2:c.-3016T>C	NA	5.73e-05	NA	NA	NA	NA	NA	NA	NA	NA	NA	9.21e-05	NA
chrX	15604014	C	T	upstream_gene_variant	ACE2	NM_021804.2:c.-3103G>A	NA	0.00034378	NA	NA	NA	NA	NA	NA	NA	NA	NA	NA	NA
chrX	15604015	G	A	upstream_gene_variant	ACE2	NM_021804.2:c.-3104C>T	NA	0.000114593	NA	NA	NA	NA	NA	NA	NA	NA	NA	4.63e-05	2.39e-05
chrX	15559467	C	CTGAAATT	downstream_gene_variant	ACE2	NM_021804.2:c.*2437_*2438insAATTTCA	NA	5.73e-05	NA	NA	NA	NA	NA	NA	NA	NA	NA	NA	NA	.	.	.	.
chrX	15559886	T	TAAAAC	downstream_gene_variant	ACE2	NM_021804.2:c.*2018_*2019insGTTTT	NA	0.000286484	NA	NA	NA	NA	NA	NA	NA	NA	NA	4.63e-05	1.59e-05	.	.	.	.
chrX	15559886	TAAAAC	T	downstream_gene_variant	ACE2	NM_021804.2:c.*2014_*2018delGTTTT	NA	5.73e-05	NA	NA	NA	NA	NA	NA	NA	NA	NA	NA	7.96e-06	.	.	.	.
chrX	15560858	CT	C	downstream_gene_variant	ACE2	NM_021804.2:c.*1046delA	NA	5.73e-05	NA	NA	NA	NA	NA	NA	NA	NA	NA	0.000138357	3.19e-05	.	.	.	.
chrX	15562052	T	TA	intron_variant	ACE2	NM_021804.2:c.2310-40dupT	NA	5.73e-05	NA	NA	NA	NA	NA	NA	NA	NA	NA	NA	NA	.	.	.	.
chrX	15562411	G	GA	intron_variant	ACE2	NM_021804.2:c.2310-399dupT	NA	5.73e-05	NA	NA	NA	NA	NA	NA	NA	NA	NA	NA	3.19e-05	.	.	.	.
chrX	15562653	G	GAT	intron_variant	ACE2	NM_021804.2:c.2310-641_2310-640insAT	NA	0.000116381	NA	NA	NA	NA	NA	NA	NA	NA	NA	NA	1.59e-05	.	.	.	.
chrX	15562653	G	GAGAT	intron_variant	ACE2	NM_021804.2:c.2310-644_2310-641dupATCT	NA	5.82e-05	NA	NA	NA	NA	NA	NA	NA	NA	NA	NA	4.78e-05	.	.	.	.
chrX	15563919	CTAAG	C	intron_variant	ACE2	NM_021804.2:c.2309+101_2309+104delCTTA	NA	5.73e-05	NA	NA	NA	NA	NA	NA	NA	NA	NA	NA	NA	.	.	.	.
chrX	15564696	AG	A	intron_variant	ACE2	NM_021804.2:c.2115-479delC	NA	5.73e-05	NA	NA	NA	NA	NA	NA	NA	NA	NA	NA	NA	.	.	.	.
chrX	15565162	GAA	G	intron_variant	ACE2	NM_021804.2:c.2115-946_2115-945delTT	rs201489317;	0.0445196	0.00847682	0.0419	0	0	0	0	0.031	0.044	0.019	0.00176547	0.00287494	.	.	.	.
chrX	15566200	ATTG	A	intron_variant	ACE2	NM_021804.2:c.2114+50_2114+52delCAA	rs777042582;	0.000114593	NA	NA	NA	NA	NA	NA	NA	NA	NA	0.000138575	0.000207059	.	.	.	.
chrX	15566412	GAC	G	intron_variant	ACE2	NM_021804.2:c.1998-45_1998-44delGT	NA	0.000114593	NA	NA	NA	NA	NA	NA	NA	NA	NA	NA	NA	.	.	.	.
chrX	15566530	AC	A	intron_variant	ACE2	NM_021804.2:c.1998-162delG	rs769228793;	0.000286484	NA	NA	NA	NA	NA	NA	NA	NA	NA	NA	3.98e-05	.	.	.	.
chrX	15566691	GC	G	intron_variant	ACE2	NM_021804.2:c.1998-323delG	NA	5.73e-05	NA	NA	NA	NA	NA	NA	NA	NA	NA	NA	NA	.	.	.	.
chrX	15566704	GCAAA	G	intron_variant	ACE2	NM_021804.2:c.1998-339_1998-336delTTTG	NA	5.73e-05	NA	NA	NA	NA	NA	NA	NA	NA	NA	NA	NA	.	.	.	.
chrX	15566782	ACGT	A	intron_variant	ACE2	NM_021804.2:c.1998-416_1998-414delACG	rs754334903;	0.0017189	NA	NA	NA	NA	NA	NA	NA	NA	NA	0.000187205	0.000254842	.	.	.	.
chrX	15567165	GGCTCTC	G	intron_variant	ACE2	NM_021804.2:c.1997+555_1997+560delGAGAGC	NA	5.73e-05	NA	NA	NA	NA	NA	NA	NA	NA	NA	NA	1.59e-05	.	.	.	.
chrX	15568365	CTGTT	C	intron_variant	ACE2	NM_021804.2:c.1897-543_1897-540delAACA	NA	0.000114593	NA	NA	NA	NA	NA	NA	NA	NA	NA	NA	5.57e-05	.	.	.	.
chrX	15568427	TAAAAG	T	intron_variant	ACE2	NM_021804.2:c.1897-606_1897-602delCTTTT	NA	5.73e-05	NA	NA	NA	NA	NA	NA	NA	NA	NA	NA	NA	.	.	.	.
chrX	15568544	AC	A	intron_variant	ACE2	NM_021804.2:c.1897-719delG	NA	5.73e-05	NA	NA	NA	NA	NA	NA	NA	NA	NA	NA	NA	.	.	.	.
chrX	15568638	ATC	A	intron_variant	ACE2	NM_021804.2:c.1897-814_1897-813delGA	NA	0.000114593	NA	NA	NA	NA	NA	NA	NA	NA	NA	NA	NA	.	.	.	.
chrX	15568645	TAAATATA	T	intron_variant	ACE2	NM_021804.2:c.1897-826_1897-820delTATATTT	NA	0.00017189	NA	NA	NA	NA	NA	NA	NA	NA	NA	0.0002781	2.39e-05	.	.	.	.
chrX	15569513	AT	A	intron_variant	ACE2	NM_021804.2:c.1896+781delA	NA	5.73e-05	NA	NA	NA	NA	NA	NA	NA	NA	NA	NA	NA	.	.	.	.
chrX	15569919	T	TA	intron_variant	ACE2	NM_021804.2:c.1896+375dupT	NA	5.73e-05	NA	NA	NA	NA	NA	NA	NA	NA	NA	NA	NA	.	.	.	.
chrX	15569962	C	CA	intron_variant	ACE2	NM_021804.2:c.1896+332dupT	NA	5.73e-05	NA	NA	NA	NA	NA	NA	NA	NA	NA	NA	NA	.	.	.	.
chrX	15570263	AAAAT	A	intron_variant	ACE2	NM_021804.2:c.1896+28_1896+31delATTT	NA	5.73e-05	NA	NA	NA	NA	NA	NA	NA	NA	NA	NA	7.96e-06	.	.	.	.
chrX	15572608	TC	T	intron_variant	ACE2	NM_021804.2:c.1542-286delG	NA	5.73e-05	NA	NA	NA	NA	NA	NA	NA	NA	NA	NA	NA	.	.	.	.
chrX	15572909	T	TA	intron_variant	ACE2	NM_021804.2:c.1541+457dupT	rs200885467;	0.00017189	0.00503311	0	0.0038	0.001	0.017	0.0042	NA	NA	NA	0.0140151	0.00954861	.	.	.	.
chrX	15573034	C	CTT	intron_variant	ACE2	NM_021804.2:c.1541+331_1541+332dupAA	NA	5.73e-05	NA	NA	NA	NA	NA	NA	NA	NA	NA	NA	NA	.	.	.	.
chrX	15573526	C	CAG	intron_variant	ACE2	NM_021804.2:c.1443-63_1443-62dupCT	NA	0.000802154	NA	NA	NA	NA	NA	NA	NA	NA	NA	NA	3.19e-05	.	.	.	.
chrX	15573561	ATT	A	intron_variant	ACE2	NM_021804.2:c.1443-98_1443-97delAA	rs769765211;	0.12346	NA	NA	NA	NA	NA	NA	NA	NA	NA	0.00685698	0.00290679	.	.	.	.
chrX	15573561	AT	A	intron_variant	ACE2	NM_021804.2:c.1443-97delA	rs11340646; rs562123354;	0.757437	NA	NA	NA	NA	NA	NA	NA	NA	NA	0.530437	0.565048	.	.	.	.
chrX	15573561	ATTT	A	intron_variant	ACE2	NM_021804.2:c.1443-99_1443-97delAAA	rs775397699;	0.00917063	NA	NA	NA	NA	NA	NA	NA	NA	NA	0.000559754	NA	.	.	.	.
chrX	15573561	A	AT	intron_variant	ACE2	NM_021804.2:c.1443-97dupA	rs776944709;	0.00126096	NA	NA	NA	NA	NA	NA	NA	NA	NA	0.00412818	0.00393412	.	.	.	.
chrX	15573561	ATTTT	A	intron_variant	ACE2	NM_021804.2:c.1443-100_1443-97delAAAA	rs763054288;	0.00149023	NA	NA	NA	NA	NA	NA	NA	NA	NA	7e-05	NA	.	.	.	.
chrX	15573909	T	TA	intron_variant	ACE2	NM_021804.2:c.1443-445dupT	rs202021922;	0.00034378	NA	NA	NA	NA	NA	NA	NA	NA	NA	0.000198452	6.37e-05	.	.	.	.
chrX	15573975	CATT	C	intron_variant	ACE2	NM_021804.2:c.1443-513_1443-511delAAT	NA	0.000229187	NA	NA	NA	NA	NA	NA	NA	NA	NA	NA	1.59e-05	.	.	.	.
chrX	15574262	A	ACC	intron_variant	ACE2	NM_021804.2:c.1443-799_1443-798dupGG	NA	0.00017189	NA	NA	NA	NA	NA	NA	NA	NA	NA	NA	NA	.	.	.	.
chrX	15574346	TTC	T	intron_variant	ACE2	NM_021804.2:c.1443-883_1443-882delGA	NA	5.73e-05	NA	NA	NA	NA	NA	NA	NA	NA	NA	NA	NA	.	.	.	.
chrX	15574655	ATAT	A	intron_variant	ACE2	NM_021804.2:c.1442+1008_1442+1010delATA	NA	5.73e-05	NA	NA	NA	NA	NA	NA	NA	NA	NA	NA	NA	.	.	.	.
chrX	15574722	C	CA	intron_variant	ACE2	NM_021804.2:c.1442+943dupT	NA	0.000229187	NA	NA	NA	NA	NA	NA	NA	NA	NA	NA	NA	.	.	.	.
chrX	15574949	TC	T	intron_variant	ACE2	NM_021804.2:c.1442+716delG	NA	0.000687561	NA	NA	NA	NA	NA	NA	NA	NA	NA	NA	NA	.	.	.	.
chrX	15576041	G	GTT	intron_variant	ACE2	NM_021804.2:c.1298-233_1298-232dupAA	NA	5.73e-05	NA	NA	NA	NA	NA	NA	NA	NA	NA	NA	NA	.	.	.	.
chrX	15576435	T	TGTCA	intron_variant	ACE2	NM_021804.2:c.1298-626_1298-625insTGAC	NA	5.73e-05	NA	NA	NA	NA	NA	NA	NA	NA	NA	NA	NA	.	.	.	.
chrX	15576436	CCTT	C	intron_variant	ACE2	NM_021804.2:c.1298-629_1298-627delAAG	NA	5.73e-05	NA	NA	NA	NA	NA	NA	NA	NA	NA	NA	NA	.	.	.	.
chrX	15576443	T	TAAA	intron_variant	ACE2	NM_021804.2:c.1298-634_1298-633insTTT	NA	5.73e-05	NA	NA	NA	NA	NA	NA	NA	NA	NA	NA	NA	.	.	.	.
chrX	15576723	AT	A	intron_variant	ACE2	NM_021804.2:c.1298-914delA	NA	5.73e-05	NA	NA	NA	NA	NA	NA	NA	NA	NA	NA	NA	.	.	.	.
chrX	15577735	G	GT	intron_variant	ACE2	NM_021804.2:c.1297+353dupA	NA	5.73e-05	NA	NA	NA	NA	NA	NA	NA	NA	NA	NA	2.39e-05	.	.	.	.
chrX	15578020	C	CATAAG	intron_variant	ACE2	NM_021804.2:c.1297+68_1297+69insCTTAT	rs113691336; rs4646158;	0.996046	0.834172	0.9935	0.7634	0.9153	0.6527	0.7967	0.997	0.994	1	0.731547	0.745102	.	.	.	.
chrX	15578671	TGAG	T	intron_variant	ACE2	NM_021804.2:c.1071-359_1071-357delCTC	NA	5.73e-05	NA	NA	NA	NA	NA	NA	NA	NA	NA	NA	NA	.	.	.	.
chrX	15578698	TAATC	T	intron_variant	ACE2	NM_021804.2:c.1071-387_1071-384delGATT	NA	5.73e-05	NA	NA	NA	NA	NA	NA	NA	NA	NA	NA	NA	.	.	.	.
chrX	15578776	AG	A	intron_variant	ACE2	NM_021804.2:c.1071-462delC	NA	5.73e-05	NA	NA	NA	NA	NA	NA	NA	NA	NA	NA	NA	.	.	.	.
chrX	15579094	GA	G	intron_variant	ACE2	NM_021804.2:c.1071-780delT	NA	0.000114593	NA	NA	NA	NA	NA	NA	NA	NA	NA	NA	NA	.	.	.	.
chrX	15580009	GT	G	intron_variant	ACE2	NM_021804.2:c.1070+1211delA	NA	0.000114593	NA	NA	NA	NA	NA	NA	NA	NA	NA	NA	NA	.	.	.	.
chrX	15580051	TGAG	T	intron_variant	ACE2	NM_021804.2:c.1070+1167_1070+1169delCTC	NA	5.73e-05	NA	NA	NA	NA	NA	NA	NA	NA	NA	NA	NA	.	.	.	.
chrX	15580678	CCTT	C	intron_variant	ACE2	NM_021804.2:c.1070+540_1070+542delAAG	NA	0.000114593	NA	NA	NA	NA	NA	NA	NA	NA	NA	NA	0.000111493	.	.	.	.
chrX	15581769	T	TTTAA	intron_variant	ACE2	NM_021804.2:c.901-380_901-379insTTAA	rs138373349; rs4646148;	0.996046	0.828344	0.9935	0.7576	0.8923	0.6527	0.8022	0.997	0.994	1	0.724996	0.732121	.	.	.	.
chrX	15581835	AT	A	intron_variant	ACE2	NM_021804.2:c.901-446delA	NA	0.00017189	NA	NA	NA	NA	NA	NA	NA	NA	NA	NA	7.96e-06	.	.	.	.
chrX	15582104	TTAAA	T	intron_variant	ACE2	NM_021804.2:c.901-718_901-715delTTTA	rs756527097;	0.000286484	NA	NA	NA	NA	NA	NA	NA	NA	NA	NA	6.37e-05	.	.	.	.
chrX	15582525	T	TA	intron_variant	ACE2	NM_021804.2:c.901-1136dupT	NA	0.00034378	NA	NA	NA	NA	NA	NA	NA	NA	NA	4.61e-05	7.96e-06	.	.	.	.
chrX	15582764	A	AC	intron_variant	ACE2	NM_021804.2:c.901-1375dupG	NA	5.73e-05	NA	NA	NA	NA	NA	NA	NA	NA	NA	NA	0.000143349	.	.	.	.
chrX	15582894	TGTAAAAACCC	T	intron_variant	ACE2	NM_021804.2:c.901-1514_901-1505delGGGTTTTTAC	NA	5.73e-05	NA	NA	NA	NA	NA	NA	NA	NA	NA	NA	NA	.	.	.	.
chrX	15582906	TTA	T	intron_variant	ACE2	NM_021804.2:c.901-1518_901-1517delTA	NA	5.73e-05	NA	NA	NA	NA	NA	NA	NA	NA	NA	NA	NA	.	.	.	.
chrX	15583235	TTATAAC	T	intron_variant	ACE2	NM_021804.2:c.901-1851_901-1846delGTTATA	NA	0.000114593	NA	NA	NA	NA	NA	NA	NA	NA	NA	NA	4.78e-05	.	.	.	.
chrX	15583857	TG	T	intron_variant	ACE2	NM_021804.2:c.900+1617delC	NA	5.73e-05	NA	NA	NA	NA	NA	NA	NA	NA	NA	NA	3.19e-05	.	.	.	.
chrX	15583933	CTCTT	C	intron_variant	ACE2	NM_021804.2:c.900+1538_900+1541delAAGA	rs201424204;	0.108004	0.0272848	0.0929	0.0496	0.002	0.0026	0.0028	0.079	0.075	0.082	0.00778751	0.0111573	.	.	.	.
chrX	15584448	GTCCAGAATT	G	intron_variant	ACE2	NM_021804.2:c.900+1018_900+1026delAATTCTGGA	NA	5.73e-05	NA	NA	NA	NA	NA	NA	NA	NA	NA	NA	NA	.	.	.	.
chrX	15584488	A	AAT	intron_variant	ACE2	NM_021804.2:c.900+985_900+986dupAT	NA	5.73e-05	NA	NA	NA	NA	NA	NA	NA	NA	NA	NA	NA	.	.	.	.
chrX	15584870	A	ATT	intron_variant	ACE2	NM_021804.2:c.900+603_900+604dupAA	NA	0.000630264	NA	NA	NA	NA	NA	NA	NA	NA	NA	NA	2.39e-05	.	.	.	.
chrX	15585214	CA	C	intron_variant	ACE2	NM_021804.2:c.900+260delT	rs749310974;	0.000859451	NA	NA	NA	NA	NA	NA	NA	NA	NA	4.61e-05	0.000238914	.	.	.	.
chrX	15585302	TG	T	intron_variant	ACE2	NM_021804.2:c.900+172delC	NA	5.73e-05	NA	NA	NA	NA	NA	NA	NA	NA	NA	NA	NA	.	.	.	.
chrX	15585438	G	GAAT	intron_variant	ACE2	NM_021804.2:c.900+34_900+36dupATT	rs749588975;	5.73e-05	NA	NA	NA	NA	NA	NA	NA	NA	NA	5.87e-06	NA	.	.	.	.
chrX	15585591	CTGTT	C	intron_variant	ACE2	NM_021804.2:c.803-23_803-20delAACA	rs768987135;	0.00017189	NA	NA	NA	NA	NA	NA	NA	NA	NA	1.88e-05	5.57e-05	.	.	.	.
chrX	15587154	T	TA	intron_variant	ACE2	NM_021804.2:c.802+598dupT	NA	0.00017189	NA	NA	NA	NA	NA	NA	NA	NA	NA	NA	NA	.	.	.	.
chrX	15587591	CT	C	intron_variant	ACE2	NM_021804.2:c.802+161delA	NA	5.73e-05	NA	NA	NA	NA	NA	NA	NA	NA	NA	NA	NA	.	.	.	.
chrX	15588018	CT	C	intron_variant	ACE2	NM_021804.2:c.697-161delA	rs34161673;	5.73e-05	0.0018543	0	0.0019	0	0.0065	0.0014	NA	NA	NA	0.00631104	0.00641883	.	.	.	.
chrX	15588391	TG	T	intron_variant	ACE2	NM_021804.2:c.697-534delC	NA	5.73e-05	NA	NA	NA	NA	NA	NA	NA	NA	NA	NA	3.98e-05	.	.	.	.
chrX	15588536	GC	G	intron_variant	ACE2	NM_021804.2:c.697-679delG	NA	5.73e-05	NA	NA	NA	NA	NA	NA	NA	NA	NA	NA	NA	.	.	.	.
chrX	15589778	GTA	G	intron_variant	ACE2	NM_021804.2:c.584-324_584-323delTA	NA	0.00017189	NA	NA	NA	NA	NA	NA	NA	NA	NA	4.7e-05	3.98e-05	.	.	.	.
chrX	15589884	T	TC	intron_variant	ACE2	NM_021804.2:c.584-429dupG	NA	5.73e-05	NA	NA	NA	NA	NA	NA	NA	NA	NA	4.69e-05	NA	.	.	.	.
chrX	15590102	AT	A	intron_variant	ACE2	NM_021804.2:c.584-647delA	NA	0.000229187	NA	NA	NA	NA	NA	NA	NA	NA	NA	NA	3.98e-05	.	.	.	.
chrX	15590180	A	AG	intron_variant	ACE2	NM_021804.2:c.584-725_584-724insC	NA	5.73e-05	NA	NA	NA	NA	NA	NA	NA	NA	NA	NA	NA	.	.	.	.
chrX	15591273	A	AT	intron_variant	ACE2	NM_021804.2:c.583+439dupA	NA	5.73e-05	NA	NA	NA	NA	NA	NA	NA	NA	NA	NA	7.96e-06	.	.	.	.
chrX	15591959	ACAT	A	intron_variant	ACE2	NM_021804.2:c.440-106_440-104delATG	NA	5.73e-05	NA	NA	NA	NA	NA	NA	NA	NA	NA	NA	NA	.	.	.	.
chrX	15594052	AAAG	A	intron_variant	ACE2	NM_021804.2:c.345+790_345+792delCTT	NA	0.00034378	NA	NA	NA	NA	NA	NA	NA	NA	NA	NA	NA	.	.	.	.
chrX	15594320	GA	G	intron_variant	ACE2	NM_021804.2:c.345+524delT	rs4646131; rs398087648; rs397686765;	0.996849	0.803444	0.9935	0.7519	0.8046	0.6488	0.8022	0.997	0.994	1	0.703657	0.710659	.	.	.	.
chrX	15594478	TC	T	intron_variant	ACE2	NM_021804.2:c.345+366delG	NA	5.73e-05	NA	NA	NA	NA	NA	NA	NA	NA	NA	NA	NA	.	.	.	.
chrX	15594768	TGTGG	T	intron_variant	ACE2	NM_021804.2:c.345+73_345+76delCCAC	NA	5.73e-05	NA	NA	NA	NA	NA	NA	NA	NA	NA	NA	NA	.	.	.	.
chrX	15595939	C	CA	intron_variant	ACE2	NM_021804.2:c.187-937dupT	NA	5.73e-05	NA	NA	NA	NA	NA	NA	NA	NA	NA	NA	NA	.	.	.	.
chrX	15596130	CAA	C	intron_variant	ACE2	NM_021804.2:c.187-1129_187-1128delTT	NA	5.73e-05	NA	NA	NA	NA	NA	NA	NA	NA	NA	NA	NA	.	.	.	.
chrX	15596134	C	CTT	intron_variant	ACE2	NM_021804.2:c.187-1132_187-1131insAA	NA	5.73e-05	NA	NA	NA	NA	NA	NA	NA	NA	NA	NA	NA	.	.	.	.
chrX	15596446	TG	T	intron_variant	ACE2	NM_021804.2:c.187-1444delC	NA	5.73e-05	NA	NA	NA	NA	NA	NA	NA	NA	NA	NA	NA	.	.	.	.
chrX	15596540	G	GT	intron_variant	ACE2	NM_021804.2:c.187-1538dupA	rs768560726; rs397822493;	0.996849	0.835762	0.9935	0.7653	0.9163	0.6527	0.8022	0.997	0.994	1	0.734769	0.749212	.	.	.	.
chrX	15596592	TC	T	intron_variant	ACE2	NM_021804.2:c.187-1590delG	NA	5.73e-05	NA	NA	NA	NA	NA	NA	NA	NA	NA	NA	NA	.	.	.	.
chrX	15597060	CAG	C	intron_variant	ACE2	NM_021804.2:c.187-2059_187-2058delCT	NA	5.73e-05	NA	NA	NA	NA	NA	NA	NA	NA	NA	NA	NA	.	.	.	.
chrX	15597366	ATC	A	intron_variant	ACE2	NM_021804.2:c.187-2365_187-2364delGA	NA	0.000573756	NA	NA	NA	NA	NA	NA	NA	NA	NA	0.000144634	6.37e-05	.	.	.	.
chrX	15597374	C	CA	intron_variant	ACE2	NM_021804.2:c.187-2372dupT	rs141554379;	0.735618	0.64053	0.8338	0.6431	0.5394	0.594	0.624	0.862	0.856	0.867	0.634509	0.582688	.	.	.	.
chrX	15597374	C	CAA	intron_variant	ACE2	NM_021804.2:c.187-2373_187-2372dupTT	NA	0.144683	NA	NA	NA	NA	NA	NA	NA	NA	NA	0.00611985	0.0101618	.	.	.	.
chrX	15597374	C	CAAA	intron_variant	ACE2	NM_021804.2:c.187-2374_187-2372dupTTT	NA	0.001719	NA	NA	NA	NA	NA	NA	NA	NA	NA	NA	NA	.	.	.	.
chrX	15597374	CA	C	intron_variant	ACE2	NM_021804.2:c.187-2372delT	NA	0.009741	NA	NA	NA	NA	NA	NA	NA	NA	NA	0.00356991	0.00140959	.	.	.	.
chrX	15597374	CAA	C	intron_variant	ACE2	NM_021804.2:c.187-2373_187-2372delTT	NA	0.0024639	NA	NA	NA	NA	NA	NA	NA	NA	NA	0.000169996	NA	.	.	.	.
chrX	15597374	CAAA	C	intron_variant	ACE2	NM_021804.2:c.187-2374_187-2372delTTT	NA	0.0007449	NA	NA	NA	NA	NA	NA	NA	NA	NA	NA	NA	.	.	.	.
chrX	15597980	C	CA	intron_variant	ACE2	NM_021804.2:c.186+2745dupT	rs34481900; rs397724545; rs60097061;	0.996677	0.809007	0.9935	0.7538	0.8225	0.6514	0.8022	0.997	0.994	1	0.706843	0.711296	.	.	.	.
chrX	15598977	TA	T	intron_variant	ACE2	NM_021804.2:c.186+1748delT	NA	0.00269295	NA	NA	NA	NA	NA	NA	NA	NA	NA	0.000161195	3.19e-05	.	.	.	.
chrX	15598977	T	TA	intron_variant	ACE2	NM_021804.2:c.186+1748dupT	NA	0.0017189	NA	NA	NA	NA	NA	NA	NA	NA	NA	0.000376122	0.000159276	.	.	.	.
chrX	15599451	AAGAG	A	intron_variant	ACE2	NM_021804.2:c.186+1271_186+1274delCTCT	NA	5.73e-05	NA	NA	NA	NA	NA	NA	NA	NA	NA	NA	2.39e-05	.	.	.	.
chrX	15599585	CA	C	intron_variant	ACE2	NM_021804.2:c.186+1140delT	NA	0.00148971	NA	NA	NA	NA	NA	NA	NA	NA	NA	0.000212213	0.000159276	.	.	.	.
chrX	15599585	C	CA	intron_variant	ACE2	NM_021804.2:c.186+1140dupT	rs200217737;	0.000630264	0.0201325	0.0039	0.0057	0.0628	0.0039	0.0056	0.006289	NA	0.013	0.0187278	0.0219722	.	.	.	.
chrX	15600161	G	GT	intron_variant	ACE2	NM_021804.2:c.186+564dupA	NA	0.000114593	NA	NA	NA	NA	NA	NA	NA	NA	NA	4.65e-05	9.56e-05	.	.	.	.
chrX	15602362	GA	G	upstream_gene_variant	ACE2	NM_021804.2:c.-1452delT	NA	5.73e-05	NA	NA	NA	NA	NA	NA	NA	NA	NA	NA	NA	.	.	.	.
chrX	15602369	AC	A	upstream_gene_variant	ACE2	NM_021804.2:c.-1459delG	rs777674004;	0.000114593	NA	NA	NA	NA	NA	NA	NA	NA	NA	NA	2.39e-05	.	.	.	.
chrX	15602402	TTATAA	T	upstream_gene_variant	ACE2	NM_021804.2:c.-1496_-1492delTTATA	NA	5.73e-05	NA	NA	NA	NA	NA	NA	NA	NA	NA	NA	NA	.	.	.	.
chrX	15603568	ATAAAG	A	upstream_gene_variant	ACE2	NM_021804.2:c.-2662_-2658delCTTTA	NA	0.000114593	NA	NA	NA	NA	NA	NA	NA	NA	NA	NA	7.96e-06	.	.	.	.
chrX	15603625	TGC	T	upstream_gene_variant	ACE2	NM_021804.2:c.-2716_-2715delGC	NA	5.73e-05	NA	NA	NA	NA	NA	NA	NA	NA	NA	NA	NA	.	.	.	.
chrX	15603628	A	AT	upstream_gene_variant	ACE2	NM_021804.2:c.-2718_-2717insA	NA	5.73e-05	NA	NA	NA	NA	NA	NA	NA	NA	NA	NA	NA	.	.	.	.
chrX	15559531	C	A	downstream_gene_variant	ACE2	NM_021804.2:c.*2374G>T	rs140218789;	NA	0.0015894	0	0	0.006	0	0	NA	NA	NA	0.00116301	0.00219005
chrX	15559713	A	G	downstream_gene_variant	ACE2	NM_021804.2:c.*2192T>C	rs190623367;	NA	0.000264901	0	0.0019	0	0	0	NA	NA	NA	NA	NA
chrX	15559765	G	A	downstream_gene_variant	ACE2	NM_021804.2:c.*2140C>T	rs145025362;	NA	0.000264901	0	0	0.001	0	0	NA	NA	NA	4.61766e-05	NA
chrX	15560043	G	A	downstream_gene_variant	ACE2	NM_021804.2:c.*1862C>T	rs182812527;	NA	0.00291391	0	0.0057	0.008	0	0	NA	NA	NA	0.00257768	0.00286697
chrX	15560676	G	A	downstream_gene_variant	ACE2	NM_021804.2:c.*1229C>T	rs192206335;	NA	0.0010596	0	0.0076	0	0	0	NA	NA	NA	NA	8.76019e-05
chrX	15560775	A	C	downstream_gene_variant	ACE2	NM_021804.2:c.*1130T>G	rs183411461;	NA	0.0013245	0	0.0019	0.001	0.0026	0.0014	NA	NA	NA	0.00101149	0.00101937
chrX	15560982	C	T	downstream_gene_variant	ACE2	NM_021804.2:c.*923G>A	rs187266281;	NA	0.000264901	0.0013	0	0	0	0	0.003145	0.00625	NA	NA	2.38914e-05
chrX	15561454	T	C	3_prime_UTR_variant	ACE2	NM_021804.2:c.*451A>G	rs142017934;	NA	0.00344371	0	0	0.013	0	0	NA	NA	NA	0.00308813	0.00357575
chrX	15562299	C	T	intron_variant	ACE2	NM_021804.2:c.2310-286G>A	rs143079256;	NA	0.0116556	0	0.0057	0.0409	0	0	NA	NA	NA	0.017164	0.0208174
chrX	15562783	G	C	intron_variant	ACE2	NM_021804.2:c.2310-770C>G	rs192781231;	NA	0.00264901	0	0.0057	0.007	0	0	NA	NA	NA	0.00206358	0.00256435
chrX	15563674	T	A	intron_variant	ACE2	NM_021804.2:c.2309+350A>T	rs184453641;	NA	0.0013245	0	0.0095	0	0	0	NA	NA	NA	NA	0.000151312
chrX	15563840	G	A	intron_variant	ACE2	NM_021804.2:c.2309+184C>T	rs189278377;	NA	0.000529801	0	0	0.001	0.0013	0	NA	NA	NA	0.00037104	0.000414118
chrX	15563881	G	A	intron_variant	ACE2	NM_021804.2:c.2309+143C>T	rs193237066;	NA	0.000264901	0	0.0019	0	0	0	NA	NA	NA	NA	NA
chrX	15564142	G	A	missense_variant	ACE2	NM_021804.2:p.Leu731Phe/c.2191C>T	rs147311723;	NA	0.00476821	0	0.0019	0.0169	0	0	NA	NA	NA	0.00140247	0.00469069	0.003(D)	0.941(D)	3.195(M)	0.5927(D)
chrX	15564449	G	T	intron_variant	ACE2	NM_021804.2:c.2115-231C>A	rs188959000;	NA	0.00238411	0	0	0.009	0	0	NA	NA	NA	0.00181315	0.00192724
chrX	15564486	T	C	intron_variant	ACE2	NM_021804.2:c.2115-268A>G	rs233574;	NA	0.842384	0.9961	0.7672	0.9153	0.6697	0.8162	0.997	0.994	1	0.751325	0.762416
chrX	15564734	G	A	intron_variant	ACE2	NM_021804.2:c.2115-516C>T	rs4646186;	NA	0.0219868	0	0.021	0.0718	0	0	NA	NA	NA	0.0164979	0.0199573
chrX	15565283	G	A	intron_variant	ACE2	NM_021804.2:c.2114+970C>T	rs186029035;	NA	0.000529801	0	0	0.002	0	0	NA	NA	NA	0.000371195	0.000430046
chrX	15565361	C	T	intron_variant	ACE2	NM_021804.2:c.2114+892G>A	rs4646185;	NA	0.00476821	0	0	0.0179	0	0	NA	NA	NA	0.00551769	0.00630734
chrX	15565520	G	A	intron_variant	ACE2	NM_021804.2:c.2114+733C>T	rs190850356;	NA	0.000264901	0	0	0	0.0013	0	NA	NA	NA	4.59939e-05	NA
chrX	15565570	A	T	intron_variant	ACE2	NM_021804.2:c.2114+683T>A	rs181799530;	NA	0.0013245	0	0	0.005	0	0	NA	NA	NA	0.00133223	0.00165647
chrX	15565666	G	A	intron_variant	ACE2	NM_021804.2:c.2114+587C>T	rs4646184;	NA	0.0264901	0	0.0095	0.0947	0	0	NA	NA	NA	0.02146	0.0268619
chrX	15565752	C	T	intron_variant	ACE2	NM_021804.2:c.2114+501G>A	rs190327760;	NA	0.000264901	0	0	0.001	0	0	NA	NA	NA	NA	NA
chrX	15565924	T	C	intron_variant	ACE2	NM_021804.2:c.2114+329A>G	rs4646183;	NA	0.000529801	0	0	0.002	0	0	NA	NA	NA	0.00147323	0.00156091
chrX	15565981	T	C	intron_variant	ACE2	NM_021804.2:c.2114+272A>G	rs4646182;	NA	0.0264901	0	0.0095	0.0947	0	0	NA	NA	NA	0.0219775	0.0270371
chrX	15566066	C	T	intron_variant	ACE2	NM_021804.2:c.2114+187G>A	rs4646181;	NA	0.00556291	0	0.0038	0.0169	0.0013	0.0014	NA	NA	NA	0.00384758	0.00473847
chrX	15566165	C	T	intron_variant	ACE2	NM_021804.2:c.2114+88G>A	rs4646180;	NA	0.0166887	0	0	0.0628	0	0	NA	NA	NA	0.0169844	0.0207059
chrX	15566293	A	G	missense_variant	ACE2	NM_021804.2:p.Ser692Pro/c.2074T>C	rs149039346;	NA	0.0013245	0	0	0.005	0	0	NA	NA	NA	0.000565789	0.0019591	0.013(D)	0.723(P)	2.855(M)	-0.0171(T)
chrX	15566297	A	G	synonymous_variant	ACE2	NM_021804.2:p.Asn690Asn/c.2070T>C	rs4646179;	NA	0.0225166	0	0.021	0.0738	0	0	NA	NA	NA	0.00667007	0.0207617
chrX	15566365	C	T	missense_variant	ACE2	NM_021804.2:p.Glu668Lys/c.2002G>A	rs200180615;	NA	0.000529801	0.0013	0	0	0	0.0014	0.003145	0.00625	NA	1.12871e-05	NA	0.065(T)	0.005(B)	1.995(M)	-0.5268(T)
chrX	15566578	A	G	intron_variant	ACE2	NM_021804.2:c.1998-209T>C	rs4646178;	NA	0.0166887	0	0	0.0628	0	0	NA	NA	NA	0.0164537	0.0206741
chrX	15566855	A	G	intron_variant	ACE2	NM_021804.2:c.1998-486T>C	rs182847340;	NA	0.000264901	0	0	0	0.0013	0	NA	NA	NA	NA	1.59276e-05
chrX	15566898	C	T	intron_variant	ACE2	NM_021804.2:c.1998-529G>A	rs188556473;	NA	0.000264901	0	0	0.001	0	0	NA	NA	NA	NA	NA
chrX	15567307	A	C	intron_variant	ACE2	NM_021804.2:c.1997+419T>G	rs149683072;	NA	0.0015894	0	0	0	0.0065	0.0014	NA	NA	NA	0.00526978	0.00185557
chrX	15567394	A	G	intron_variant	ACE2	NM_021804.2:c.1997+332T>C	rs191332175;	NA	0.00238411	0	0.0038	0.007	0	0	NA	NA	NA	0.00152926	0.00192724
chrX	15567616	G	T	intron_variant	ACE2	NM_021804.2:c.1997+110C>A	rs145502291;	NA	0.000529801	0	0	0.002	0	0	NA	NA	NA	0.000509495	0.000573394
chrX	15567756	A	C	stop_gained	ACE2	NM_021804.2:p.Leu656*/c.1967T>G	rs199951323;	NA	0.000264901	0.0013	0	0	0	0	NA	NA	NA	6.0666e-06	NA
chrX	15568295	T	A	intron_variant	ACE2	NM_021804.2:c.1897-469A>T	rs187738069;	NA	0.000264901	0	0.0019	0	0	0	NA	NA	NA	NA	NA
chrX	15568975	A	C	intron_variant	ACE2	NM_021804.2:c.1897-1149T>G	rs191513620;	NA	0.000264901	0	0	0.001	0	0	NA	NA	NA	4.61382e-05	7.96381e-06
chrX	15568982	C	T	intron_variant	ACE2	NM_021804.2:c.1897-1156G>A	rs184756568;	NA	0.000264901	0	0	0.001	0	0	NA	NA	NA	0.000741015	0.000963621
chrX	15569025	G	A	intron_variant	ACE2	NM_021804.2:c.1897-1199C>T	rs187860487;	NA	0.000264901	0	0	0	0.0013	0	NA	NA	NA	NA	NA
chrX	15569201	G	T	intron_variant	ACE2	NM_021804.2:c.1896+1094C>A	rs4646177;	NA	0.0164238	0	0	0.0618	0	0	NA	NA	NA	0.0172159	0.0211598
chrX	15569736	T	C	intron_variant	ACE2	NM_021804.2:c.1896+559A>G	rs185202584;	NA	0.0018543	0	0.0095	0	0.0026	0	NA	NA	NA	0.00189639	0.00210245
chrX	15569856	T	C	intron_variant	ACE2	NM_021804.2:c.1896+439A>G	rs4646175;	NA	0.0161589	0	0.0057	0.0578	0	0	NA	NA	NA	0.0159567	0.0199175
chrX	15569897	G	T	intron_variant	ACE2	NM_021804.2:c.1896+398C>A	rs190133379;	NA	0.000264901	0	0.0019	0	0	0	NA	NA	NA	NA	NA
chrX	15570187	C	A	intron_variant	ACE2	NM_021804.2:c.1896+108G>T	rs4646173;	NA	0.00476821	0	0	0.0179	0	0	NA	NA	NA	0.00560404	0.00611621
chrX	15570277	A	C	intron_variant	ACE2	NM_021804.2:c.1896+18T>G	rs189283596;	NA	0.000264901	0	0.0019	0	0	0	NA	NA	NA	2.83397e-05	7.96381e-06
chrX	15570875	G	GA	intron_variant	ACE2	NM_021804.2:c.1838-523dupT	rs774381971; rs4646172;	NA	0.0180132	0	0.0038	0.0648	0	0.0014	NA	NA	NA	0.00934714	0.0112768	.	.	.	.
chrX	15570938	G	A	intron_variant	ACE2	NM_021804.2:c.1838-585C>T	rs140083333;	NA	0.000264901	0	0	0.001	0	0	NA	NA	NA	9.24172e-05	2.38914e-05
chrX	15571062	C	T	intron_variant	ACE2	NM_021804.2:c.1837+562G>A	rs144061872;	NA	0.0013245	0	0	0	0.0065	0	NA	NA	NA	0.00414474	0.0040058
chrX	15571463	C	T	intron_variant	ACE2	NM_021804.2:c.1837+161G>A	rs375635972;	NA	0.000264901	0	0	0	0	0.0014	NA	NA	NA	NA	NA
chrX	15571535	G	T	intron_variant	ACE2	NM_021804.2:c.1837+89C>A	rs148805807;	NA	0.0103311	0	0.0019	0.0379	0	0	NA	NA	NA	0.00530027	0.00621974
chrX	15571557	G	A	intron_variant	ACE2	NM_021804.2:c.1837+67C>T	rs142060377;	NA	0.0010596	0	0	0	0.0052	0	NA	NA	NA	0.00032215	0.000613214
chrX	15571579	G	A	intron_variant	ACE2	NM_021804.2:c.1837+45C>T	rs4646169;	NA	0.00476821	0	0.0019	0.0169	0	0	NA	NA	NA	0.00161363	0.00469069
chrX	15571602	C	G	intron_variant	ACE2	NM_021804.2:c.1837+22G>C	rs4646168;	NA	0.0317881	0	0.0076	0.1147	0.0013	0	NA	NA	NA	0.0134083	0.0395005
chrX	15571855	C	T	intron_variant	ACE2	NM_021804.2:c.1665-59G>A	rs4646167;	NA	0.0225166	0	0.021	0.0738	0	0	NA	NA	NA	0.01736	0.0207218
chrX	15571945	C	A	intron_variant	ACE2	NM_021804.2:c.1665-149G>T	rs185220883;	NA	0.000794702	0	0.0019	0	0.0026	0	NA	NA	NA	0.000602158	0.000788417
chrX	15572015	C	T	intron_variant	ACE2	NM_021804.2:c.1664+186G>A	rs141025655;	NA	0.0018543	0	0	0.007	0	0	NA	NA	NA	0.00111065	0.00179982
chrX	15572108	T	G	intron_variant	ACE2	NM_021804.2:c.1664+93A>C	rs146750287;	NA	0.0015894	0	0	0.006	0	0	NA	NA	NA	0.00166359	0.0020467
chrX	15572359	G	C	intron_variant	ACE2	NM_021804.2:c.1542-36C>G	rs372629764;	NA	0.000264901	0	0	0	0.0013	0	NA	NA	NA	0.00024632	0.000222987
chrX	15572614	T	C	intron_variant	ACE2	NM_021804.2:c.1542-291A>G	rs190870013;	NA	0.000264901	0	0	0.001	0	0	NA	NA	NA	9.19963e-05	7.96381e-06
chrX	15572672	G	A	intron_variant	ACE2	NM_021804.2:c.1542-349C>T	rs181964653;	NA	0.000264901	0.0013	0	0	0	0	NA	NA	NA	NA	NA
chrX	15572787	C	T	intron_variant	ACE2	NM_021804.2:c.1542-464G>A	rs4646166;	NA	0.00317881	0	0.0038	0.01	0	0	NA	NA	NA	0.00272454	0.00327313
chrX	15573407	C	T	missense_variant	ACE2	NM_021804.2:p.Ala501Thr/c.1501G>A	rs140473595;	NA	0.000264901	0.0013	0	0	0	0	0.003145	0.00625	NA	2.26488e-05	3.18552e-05	0.036(D)	0.233(B)	2.675(M)	-0.8498(T)
chrX	15573445	A	G	structural_interaction_variant	ACE2	:c.1463T>C	rs200973492;	NA	0.000264901	0	0	0.001	0	0	NA	NA	NA	6.47186e-06	NA	0.268(T)	0.078(B)	1.92(L)	-1.0009(T)
chrX	15573539	C	T	intron_variant	ACE2	NM_021804.2:c.1443-74G>A	rs4646192;	NA	0.0018543	0	0	0	0.0026	0.007	NA	NA	NA	0.00320625	0.00168833
chrX	15573597	C	T	intron_variant	ACE2	NM_021804.2:c.1443-132G>A	rs4646165;	NA	0.0225166	0	0.021	0.0738	0	0	NA	NA	NA	0.0161669	0.0207696
chrX	15573650	C	G	intron_variant	ACE2	NM_021804.2:c.1443-185G>C	rs187991938;	NA	0.00476821	0	0	0.0169	0.0013	0	NA	NA	NA	0.00228166	0.00297847
chrX	15574070	A	C	intron_variant	ACE2	NM_021804.2:c.1443-605T>G	rs147312210;	NA	0.0010596	0	0	0.004	0	0	NA	NA	NA	0.00133462	0.00130607
chrX	15574387	G	A	intron_variant	ACE2	NM_021804.2:c.1443-922C>T	rs190406475;	NA	0.000264901	0.0013	0	0	0	0	0.003145	NA	0.006329	NA	NA
chrX	15574481	C	A	intron_variant	ACE2	NM_021804.2:c.1443-1016G>T	rs182287132;	NA	0.000529801	0	0	0.002	0	0	NA	NA	NA	NA	NA
chrX	15574533	A	T	intron_variant	ACE2	NM_021804.2:c.1443-1068T>A	rs186905240;	NA	0.0015894	0	0.0019	0.005	0	0	NA	NA	NA	0.00132808	0.00214227
chrX	15574666	C	T	intron_variant	ACE2	NM_021804.2:c.1442+1KG>A	rs138940089;	NA	0.0013245	0	0	0.005	0	0	NA	NA	NA	0.00143419	0.00164851
chrX	15574691	C	T	intron_variant	ACE2	NM_021804.2:c.1442+975G>A	rs149434207;	NA	0.00370861	0	0.0076	0.007	0.0039	0	NA	NA	NA	0.00309884	0.00397394
chrX	15574710	G	A	intron_variant	ACE2	NM_021804.2:c.1442+956C>T	rs185622388;	NA	0.000264901	0	0.0019	0	0	0	NA	NA	NA	4.62e-05	0.000111493
chrX	15575190	C	T	intron_variant	ACE2	NM_021804.2:c.1442+476G>A	rs192914427;	NA	0.000264901	0	0	0.001	0	0	NA	NA	NA	9.31099e-05	3.98191e-05
chrX	15575466	T	C	intron_variant	ACE2	NM_021804.2:c.1442+200A>G	rs188496534;	NA	0.000529801	0	0	0.002	0	0	NA	NA	NA	0.00041366	0.000445973
chrX	15575574	CTG	C	intron_variant	ACE2	NM_021804.2:c.1442+90_1442+91delCA	rs200260858;	NA	0.00741722	0.0026	0.0019	0.016	0.0039	0.0084	0.006289	0.013	NA	NA	3.98191e-05	.	.	.	.
chrX	15575797	G	A	synonymous_variant	ACE2	NM_021804.2:p.Asn437Asn/c.1311C>T	rs199569050;	NA	0.000264901	0	0.0019	0	0	0	NA	NA	NA	3.23079e-05	NA
chrX	15576298	A	T	intron_variant	ACE2	NM_021804.2:c.1298-488T>A	rs4646163;	NA	0.00980132	0	0.0019	0.0359	0	0	NA	NA	NA	0.00898897	0.0104963
chrX	15576745	T	TAA	intron_variant	ACE2	NM_021804.2:c.1298-937_1298-936dupTT	rs11374008;	NA	0.00476821	0.0026	0.0019	0.004	0.0131	0.0014	NA	NA	NA	0.0159756	0.0272283	.	.	.	.
chrX	15576745	T	TA	intron_variant	ACE2	NM_021804.2:c.1298-936dupT	rs869138576; rs11374008;	NA	0.788609	0.983	0.7424	0.7787	0.6345	0.7939	0.991	0.988	0.994	0.66839	0.687014	.	.	.	.
chrX	15576916	T	G	intron_variant	ACE2	NM_021804.2:c.1298-1106A>C	rs4646162;	NA	0.00927152	0	0.0019	0.0339	0	0	NA	NA	NA	0.00883433	0.0103609
chrX	15577344	C	G	intron_variant	ACE2	NM_021804.2:c.1297+745G>C	rs4646161;	NA	0.0161589	0	0.0057	0.0578	0	0	NA	NA	NA	0.0162247	0.0198299
chrX	15577459	G	C	intron_variant	ACE2	NM_021804.2:c.1297+630C>G	rs188283144;	NA	0.000264901	0	0	0.001	0	0	NA	NA	NA	NA	NA
chrX	15577791	C	T	intron_variant	ACE2	NM_021804.2:c.1297+298G>A	rs4646159;	NA	0.0193377	0	0.0038	0.0708	0	0	NA	NA	NA	0.0208905	0.0249028
chrX	15578052	A	G	intron_variant	ACE2	NM_021804.2:c.1297+37T>C	rs371025504;	NA	0.000529801	0	0	0.001	0.0013	0	NA	NA	NA	0.00028718	0.00043801
chrX	15578479	T	C	intron_variant	ACE2	NM_021804.2:c.1071-164A>G	rs4646157;	NA	0.0169536	0	0.0038	0.0608	0.0013	0	NA	NA	NA	0.0168013	0.0203
chrX	15578639	C	T	intron_variant	ACE2	NM_021804.2:c.1071-324G>A	rs190055656;	NA	0.000529801	0	0	0.001	0	0.0014	NA	NA	NA	9.30016e-05	0.000151312
chrX	15578786	A	G	intron_variant	ACE2	NM_021804.2:c.1071-471T>C	rs187161283;	NA	0.000264901	0	0	0.001	0	0	NA	NA	NA	NA	NA
chrX	15579044	G	A	intron_variant	ACE2	NM_021804.2:c.1071-729C>T	rs185182583;	NA	0.00238411	0	0.0057	0.006	0	0	NA	NA	NA	0.00184843	0.0020467
chrX	15579103	T	C	intron_variant	ACE2	NM_021804.2:c.1071-788A>G	rs189944736;	NA	0.000264901	0	0	0.001	0	0	NA	NA	NA	NA	0.000151
chrX	15579268	A	AC	intron_variant	ACE2	NM_021804.2:c.1071-954dupG	rs201835187;	NA	0.0018543	0	0	0	0.0065	0.0028	NA	NA	NA	0.00337505	0.00352797	.	.	.	.
chrX	15579615	A	C	intron_variant	ACE2	NM_021804.2:c.1071-1300T>G	rs183880501;	NA	0.0010596	0	0.0057	0	0.0013	0	NA	NA	NA	0.00120454	0.000955657
chrX	15579636	C	T	intron_variant	ACE2	NM_021804.2:c.1071-1321G>A	rs4646154;	NA	0.00238411	0	0	0.009	0	0	NA	NA	NA	0.00193977	0.00315367
chrX	15580047	T	A	intron_variant	ACE2	NM_021804.2:c.1070+1174A>T	rs141562322;	NA	0.00450331	0	0	0.016	0.0013	0	NA	NA	NA	0.00257768	0.00298643
chrX	15580585	C	T	intron_variant	ACE2	NM_021804.2:c.1070+636G>A	rs183411746;	NA	0.000264901	0	0	0.001	0	0	NA	NA	NA	NA	2.38914e-05
chrX	15580660	G	A	intron_variant	ACE2	NM_021804.2:c.1070+561C>T	rs150909162;	NA	0.000529801	0	0	0.001	0.0013	0	NA	NA	NA	0.000791839	0.000947694
chrX	15580685	G	T	intron_variant	ACE2	NM_021804.2:c.1070+536C>A	rs187467963;	NA	0.000264901	0	0	0.001	0	0	NA	NA	NA	0.000508013	0.000390227
chrX	15580803	G	A	intron_variant	ACE2	NM_021804.2:c.1070+418C>T	rs191611107;	NA	0.000529801	0	0.0038	0	0	0	NA	NA	NA	NA	NA
chrX	15580811	C	A	intron_variant	ACE2	NM_021804.2:c.1070+410G>T	rs4646151;	NA	0.0217219	0	0.021	0.0708	0	0	NA	NA	NA	0.016603	0.0199653
chrX	15581100	C	T	intron_variant	ACE2	NM_021804.2:c.1070+121G>A	rs4646189;	NA	0.0015894	0	0	0	0.0078	0	NA	NA	NA	0.00466642	0.0016724
chrX	15581240	G	A	structural_interaction_variant	ACE2	:c.1051C>T	rs147464721;	NA	0.0015894	0	0.0019	0.005	0	0	NA	NA	NA	0.000707681	0.00230951
chrX	15581269	T	C	structural_interaction_variant	ACE2	:c.1022A>G	rs138390800;	NA	0.000794702	0	0	0.003	0	0	NA	NA	NA	0.000384824	0.00124235	0.019(D)	0.148(B)	1.835(L)	-0.9163(T)
chrX	15581297	T	A	structural_interaction_variant	ACE2	:c.994A>T	rs185525294;	NA	0.000264901	0	0	0.001	0	0	NA	NA	NA	1.69788e-05	9.55657e-05	0.022(D)	0.493(P)	2.375(M)	-0.8773(T)
chrX	15581461	C	T	intron_variant	ACE2	NM_021804.2:c.901-71G>A	rs190373279;	NA	0.000264901	0	0	0	0.0013	0	NA	NA	NA	0.00315311	0.000111493
chrX	15581479	T	C	intron_variant	ACE2	NM_021804.2:c.901-89A>G	rs145954042;	NA	0.000264901	0	0	0	0.0013	0	NA	NA	NA	NA	7.96381e-06
chrX	15581590	G	T	intron_variant	ACE2	NM_021804.2:c.901-200C>A	rs4646149;	NA	0.00370861	0	0	0.014	0	0	NA	NA	NA	0.00418177	0.00488182
chrX	15581836	T	A	intron_variant	ACE2	NM_021804.2:c.901-446A>T	rs189140113;	NA	0.000529801	0	0	0.001	0.0013	0	NA	NA	NA	NA	NA
chrX	15582756	C	CAA	intron_variant	ACE2	NM_021804.2:c.901-1368_901-1367dupTT	rs773423496;	NA	0.0010596	0.0026	0	0.002	0	0	0.006289	0.013	NA	0.000444554	0.0058534	.	.	.	.
chrX	15582756	C	CA	intron_variant	ACE2	NM_021804.2:c.901-1367dupT	rs773423496; rs11394305; rs397942091;	NA	0.823841	0.9856	0.75	0.8893	0.6488	0.8008	0.984	0.975	0.994	0.721907	0.732886	.	.	.	.
chrX	15582864	T	C	intron_variant	ACE2	NM_021804.2:c.901-1474A>G	rs4646146;	NA	0.0193377	0	0.0038	0.0708	0	0	NA	NA	NA	0.0208778	0.0249904
chrX	15582933	A	G	intron_variant	ACE2	NM_021804.2:c.901-1543T>C	rs4646145;	NA	0.0238411	0	0.0057	0.0857	0.0013	0	NA	NA	NA	0.0248812	0.0303979
chrX	15582952	C	T	intron_variant	ACE2	NM_021804.2:c.901-1562G>A	rs189699255;	NA	0.000264901	0	0	0.001	0	0	NA	NA	NA	NA	0.000143349
chrX	15582962	G	A	intron_variant	ACE2	NM_021804.2:c.901-1572C>T	rs182550682;	NA	0.000529801	0	0	0.002	0	0	NA	NA	NA	NA	0.000143349
chrX	15583159	A	C	intron_variant	ACE2	NM_021804.2:c.901-1769T>G	rs186261546;	NA	0.000264901	0	0.0019	0	0	0	NA	NA	NA	NA	7.96381e-06
chrX	15583269	A	G	intron_variant	ACE2	NM_021804.2:c.901-1879T>C	rs191884180;	NA	0.000264901	0.0013	0	0	0	0	0.003145	NA	0.006329	NA	NA
chrX	15583339	C	T	intron_variant	ACE2	NM_021804.2:c.901-1949G>A	rs184178697;	NA	0.000529801	0	0	0.002	0	0	NA	NA	NA	0.000144495	7.96381e-06
chrX	15583596	T	C	intron_variant	ACE2	NM_021804.2:c.900+1879A>G	rs4646143;	NA	0.82755	0.9935	0.7557	0.8923	0.6501	0.8022	0.997	0.994	1	0.728535	0.738452
chrX	15583617	T	C	intron_variant	ACE2	NM_021804.2:c.900+1858A>G	rs187251131;	NA	0.000264901	0.0013	0	0	0	0	0.003145	0.00625	NA	4.74248e-05	7.96381e-05
chrX	15583949	T	C	intron_variant	ACE2	NM_021804.2:c.900+1526A>G	rs192180091;	NA	0.000529801	0	0.0019	0.001	0	0	NA	NA	NA	0.000506679	0.000390227
chrX	15584164	T	C	intron_variant	ACE2	NM_021804.2:c.900+1311A>G	rs148977224;	NA	0.000264901	0.0013	0	0	0	0	0.003145	NA	0.006329	NA	NA
chrX	15584182	C	G	intron_variant	ACE2	NM_021804.2:c.900+1293G>C	rs182372519;	NA	0.000529801	0	0.0019	0.001	0	0	NA	NA	NA	0.000506446	0.000390227
chrX	15584724	T	C	intron_variant	ACE2	NM_021804.2:c.900+751A>G	rs187045475;	NA	0.000264901	0	0.0019	0	0	0	NA	NA	NA	NA	2.38914e-05
chrX	15584832	C	T	intron_variant	ACE2	NM_021804.2:c.900+643G>A	rs193005774;	NA	0.000529801	0	0	0.002	0	0	NA	NA	NA	0.000232008	0.000398191
chrX	15585317	C	A	intron_variant	ACE2	NM_021804.2:c.900+158G>T	rs143102000;	NA	0.0100662	0	0.0019	0.0369	0	0	NA	NA	NA	0.00603567	0.00653033
chrX	15585865	G	A	intron_variant	ACE2	NM_021804.2:c.803-293C>T	rs138529167;	NA	0.0015894	0	0	0.006	0	0	NA	NA	NA	0.0016129	0.00209448
chrX	15585948	G	T	intron_variant	ACE2	NM_021804.2:c.803-376C>A	rs193035703;	NA	0.000264901	0	0	0.001	0	0	NA	NA	NA	0.00018498	2.38914e-05
chrX	15585949	G	T	intron_variant	ACE2	NM_021804.2:c.803-377C>A	rs185005111;	NA	0.000264901	0	0	0.001	0	0	NA	NA	NA	0.000184775	2.38914e-05
chrX	15586065	C	A	intron_variant	ACE2	NM_021804.2:c.803-493G>T	rs4646187;	NA	0.0010596	0	0.0019	0	0.0026	0.0014	NA	NA	NA	0.00183124	0.00217412
chrX	15586227	C	T	intron_variant	ACE2	NM_021804.2:c.803-655G>A	rs141605946;	NA	0.000529801	0	0.0019	0	0.0013	0	NA	NA	NA	0.00097038	0.00105919
chrX	15586484	G	C	intron_variant	ACE2	NM_021804.2:c.803-912C>G	rs181620291;	NA	0.0010596	0	0	0.004	0	0	NA	NA	NA	0.00181395	0.00230154
chrX	15586685	G	T	intron_variant	ACE2	NM_021804.2:c.802+1068C>A	rs56700224;	NA	0.0238411	0	0.0057	0.0857	0.0013	0	NA	NA	NA	0.025448	0.0303899
chrX	15586826	G	A	intron_variant	ACE2	NM_021804.2:c.802+927C>T	rs184680265;	NA	0.000264901	0.0013	0	0	0	0	NA	NA	NA	NA	NA
chrX	15586839	A	C	intron_variant	ACE2	NM_021804.2:c.802+914T>G	rs189571339;	NA	0.000264901	0.0013	0	0	0	0	NA	NA	NA	NA	NA
chrX	15587218	G	A	intron_variant	ACE2	NM_021804.2:c.802+535C>T	rs191099160;	NA	0.00238411	0	0.0057	0.006	0	0	NA	NA	NA	0.00166536	0.0020467
chrX	15587478	G	A	intron_variant	ACE2	NM_021804.2:c.802+275C>T	rs4646141;	NA	0.0161589	0	0.0057	0.0578	0	0	NA	NA	NA	0.0164472	0.0197662
chrX	15587609	G	T	intron_variant	ACE2	NM_021804.2:c.802+144C>A	rs181796402;	NA	0.00238411	0	0.0057	0.006	0	0	NA	NA	NA	0.00175043	0.00203874
chrX	15587621	C	T	intron_variant	ACE2	NM_021804.2:c.802+132G>A	rs186271730;	NA	0.000264901	0	0	0.001	0	0	NA	NA	NA	NA	7.16743e-05
chrX	15587724	G	A	intron_variant	ACE2	NM_021804.2:c.802+29C>T	rs367784090;	NA	0.000264901	0	0	0.001	0	0	NA	NA	NA	4.2104e-05	0.000135
chrX	15588450	C	T	intron_variant	ACE2	NM_021804.2:c.697-592G>A	rs4646138;	NA	0.0145695	0	0.0057	0.0508	0	0.0014	NA	NA	NA	0.0194998	0.0233818
chrX	15588592	C	T	intron_variant	ACE2	NM_021804.2:c.697-734G>A	rs4646137;	NA	0.00370861	0	0.0038	0.012	0	0	NA	NA	NA	0.00606757	0.00544725
chrX	15588772	G	T	intron_variant	ACE2	NM_021804.2:c.696+572C>A	rs190342052;	NA	0.000794702	0	0	0.003	0	0	NA	NA	NA	0.0002766	0.000653033
chrX	15589032	G	A	intron_variant	ACE2	NM_021804.2:c.696+312C>T	rs182858184;	NA	0.000529801	0	0.0019	0	0.0013	0	NA	NA	NA	0.000462406	0.000740635
chrX	15589385	G	A	structural_interaction_variant	ACE2	:c.655C>T	rs372272603;	NA	0.000264901	0	0	0	0	0.0014	NA	NA	NA	0.000351614	0.000557467	0.002(D)	0.963(D)	3.075(M)	-0.3931(T)
chrX	15589592	A	T	intron_variant	ACE2	NM_021804.2:c.584-136T>A	rs187474513;	NA	0.00582781	0	0	0.0219	0	0	NA	NA	NA	0.00291121	0.00453937
chrX	15590268	C	T	intron_variant	ACE2	NM_021804.2:c.584-812G>A	rs183322022;	NA	0.000264901	0	0	0.001	0	0	NA	NA	NA	NA	0.00016724
chrX	15590325	T	C	intron_variant	ACE2	NM_021804.2:c.584-869A>G	rs187504060;	NA	0.000264901	0	0.0019	0	0	0	NA	NA	NA	NA	NA
chrX	15590331	G	A	intron_variant	ACE2	NM_021804.2:c.584-875C>T	rs192715876;	NA	0.000264901	0	0.0019	0	0	0	NA	NA	NA	9.24129e-05	2.38914e-05
chrX	15590590	A	G	intron_variant	ACE2	NM_021804.2:c.583+1123T>C	rs141377908;	NA	0.0015894	0	0	0.006	0	0	NA	NA	NA	0.00161543	0.00175204
chrX	15590825	G	C	intron_variant	ACE2	NM_021804.2:c.583+888C>G	rs184746393;	NA	0.000264901	0	0	0	0.0013	0	NA	NA	NA	0.000320968	NA
chrX	15590974	T	C	intron_variant	ACE2	NM_021804.2:c.583+739A>G	rs187846474;	NA	0.000264901	0	0.0019	0	0	0	NA	NA	NA	NA	NA
chrX	15591013	T	G	intron_variant	ACE2	NM_021804.2:c.583+700A>C	rs192674337;	NA	0.0013245	0	0	0	0.0052	0.0014	NA	NA	NA	0.00757576	0.00197503
chrX	15591212	T	A	intron_variant	ACE2	NM_021804.2:c.583+501A>T	rs190384874;	NA	0.0015894	0	0.0019	0.005	0	0	NA	NA	NA	0.00133303	0.00211837
chrX	15591445	A	G	intron_variant	ACE2	NM_021804.2:c.583+268T>C	rs181159881;	NA	0.000264901	0	0.0019	0	0	0	NA	NA	NA	NA	NA
chrX	15591567	T	G	intron_variant	ACE2	NM_021804.2:c.583+146A>C	rs184978092;	NA	0.000264901	0	0.0019	0	0	0	NA	NA	NA	NA	2.38914e-05
chrX	15591659	T	C	intron_variant	ACE2	NM_021804.2:c.583+54A>G	rs188991352;	NA	0.000794702	0	0	0	0.0039	0	NA	NA	NA	0.0034666	0.000358372
chrX	15592149	A	C	intron_variant	ACE2	NM_021804.2:c.439+80T>G	rs180878567;	NA	0.0015894	0	0	0.006	0	0	NA	NA	NA	0.00087228	0.00105122
chrX	15592201	T	C	intron_variant	ACE2	NM_021804.2:c.439+28A>G	rs201159862;	NA	0.000264901	0	0	0	0.0013	0	NA	NA	NA	6.92991e-06	NA
chrX	15592205	C	T	intron_variant	ACE2	NM_021804.2:c.439+24G>A	rs73195520;	NA	0.0013245	0	0	0.001	0.0052	0	NA	NA	NA	0.00255301	0.00197503
chrX	15592338	A	G	intron_variant	ACE2	NM_021804.2:c.346-16T>C	rs200477770;	NA	0.000264901	0.0013	0	0	0	0	NA	NA	NA	4.7194e-05	NA
chrX	15592383	T	C	intron_variant	ACE2	NM_021804.2:c.346-61A>G	rs4646135;	NA	0.0286093	0	0.0057	0.1037	0.0013	0	NA	NA	NA	0.0308736	0.0361716
chrX	15592465	T	A	intron_variant	ACE2	NM_021804.2:c.346-143A>T	rs73195521;	NA	0.0013245	0	0	0.001	0.0052	0	NA	NA	NA	0.00310857	0.00197503
chrX	15592537	T	C	intron_variant	ACE2	NM_021804.2:c.346-215A>G	rs143459173;	NA	0.000529801	0	0	0.002	0	0	NA	NA	NA	NA	0.000151312
chrX	15592654	T	A	intron_variant	ACE2	NM_021804.2:c.346-332A>T	rs148006212;	NA	0.00503311	0	0	0.0189	0	0	NA	NA	NA	0.00538104	0.00584544
chrX	15592777	C	T	intron_variant	ACE2	NM_021804.2:c.346-455G>A	rs4646134;	NA	0.0140397	0	0.0038	0.0508	0	0	NA	NA	NA	0.0189003	0.0228482
chrX	15592940	T	C	intron_variant	ACE2	NM_021804.2:c.346-618A>G	rs181989524;	NA	0.000264901	0	0	0	0.0013	0	NA	NA	NA	0.000141103	7.96381e-05
chrX	15592992	A	G	intron_variant	ACE2	NM_021804.2:c.346-670T>C	rs4646133;	NA	0.00450331	0	0	0.0169	0	0	NA	NA	NA	0.0054198	0.00569413
chrX	15593306	C	A	intron_variant	ACE2	NM_021804.2:c.346-984G>T	rs186597267;	NA	0.00238411	0	0.0057	0.006	0	0	NA	NA	NA	0.00162524	0.00206263
chrX	15593391	A	AAAGGAAGG	intron_variant	ACE2	NM_021804.2:c.346-1077_346-1070dupCCTTCCTT	rs146122606; rs754565978; rs57823828;	NA	0.820397	0.9921	0.7519	0.8674	0.6514	0.8022	0.994	0.994	0.994	0.641957	0.55495	.	.	.	.
chrX	15593527	C	G	intron_variant	ACE2	NM_021804.2:c.346-1205G>C	rs139797356;	NA	0.000264901	0	0	0.001	0	0	NA	NA	NA	NA	3.98191e-05
chrX	15593648	C	A	intron_variant	ACE2	NM_021804.2:c.345+1197G>T	rs182777784;	NA	0.000264901	0.0013	0	0	0	0	0.003145	0.00625	NA	NA	1.59276e-05
chrX	15593656	T	C	intron_variant	ACE2	NM_021804.2:c.345+1189A>G	rs188292876;	NA	0.000529801	0	0	0.002	0	0	NA	NA	NA	NA	NA
chrX	15594015	T	G	intron_variant	ACE2	NM_021804.2:c.345+830A>C	rs191336106;	NA	0.0015894	0	0.0038	0.004	0	0	NA	NA	NA	0.00151794	0.0016724
chrX	15594133	G	A	intron_variant	ACE2	NM_021804.2:c.345+712C>T	rs59021449;	NA	0.000264901	0	0	0.001	0	0	NA	NA	NA	NA	NA
chrX	15594234	T	C	intron_variant	ACE2	NM_021804.2:c.345+611A>G	rs192479337;	NA	0.000794702	0	0.0057	0	0	0	NA	NA	NA	NA	0.000294661
chrX	15594414	C	T	intron_variant	ACE2	NM_021804.2:c.345+431G>A	rs60122685;	NA	0.00317881	0	0	0.012	0	0	NA	NA	NA	0.00333516	0.0038943
chrX	15594822	T	G	intron_variant	ACE2	NM_021804.2:c.345+23A>C	rs199612962;	NA	0.000264901	0.0013	0	0	0	0	NA	NA	NA	NA	NA
chrX	15595012	A	C	intron_variant	ACE2	NM_021804.2:c.187-9T>G	rs188271923;	NA	0.000264901	0	0.0019	0	0	0	NA	NA	NA	NA	NA
chrX	15596369	C	A	intron_variant	ACE2	NM_021804.2:c.187-1366G>T	rs193159186;	NA	0.000264901	0	0	0	0.0013	0	NA	NA	NA	4.61148e-05	7.96381e-05
chrX	15596734	C	T	intron_variant	ACE2	NM_021804.2:c.187-1731G>A	rs4646129;	NA	0.024106	0	0.0057	0.0867	0.0013	0	NA	NA	NA	0.0246799	0.0303979
chrX	15596789	T	C	intron_variant	ACE2	NM_021804.2:c.187-1786A>G	rs189810201;	NA	0.000529801	0	0	0.002	0	0	NA	NA	NA	NA	NA
chrX	15596819	C	T	intron_variant	ACE2	NM_021804.2:c.187-1816G>A	rs4646128;	NA	0.0201325	0	0.0057	0.0728	0	0	NA	NA	NA	0.0215657	0.0253807
chrX	15596945	C	A	intron_variant	ACE2	NM_021804.2:c.187-1942G>T	rs191869625;	NA	0.00821192	0	0.0439	0.001	0.0091	0	NA	NA	NA	0.0102694	0.012989
chrX	15597217	A	G	intron_variant	ACE2	NM_021804.2:c.187-2214T>C	rs183576751;	NA	0.000264901	0	0	0.001	0	0	NA	NA	NA	NA	3.18552e-05
chrX	15597738	C	A	intron_variant	ACE2	NM_021804.2:c.187-2735G>T	rs145890723;	NA	0.00450331	0	0	0.016	0.0013	0	NA	NA	NA	0.00231332	0.00298643
chrX	15598214	A	C	intron_variant	ACE2	NM_021804.2:c.186+2512T>G	rs181788868;	NA	0.00238411	0	0.0057	0.006	0	0	NA	NA	NA	0.00175382	0.0020467
chrX	15598607	A	T	intron_variant	ACE2	NM_021804.2:c.186+2119T>A	rs4646125;	NA	0.00450331	0	0	0.0169	0	0	NA	NA	NA	0.00559176	0.00573394
chrX	15598621	G	A	intron_variant	ACE2	NM_021804.2:c.186+2105C>T	rs147417432;	NA	0.000529801	0.0026	0	0	0	0	NA	NA	NA	NA	NA
chrX	15598817	C	A	intron_variant	ACE2	NM_021804.2:c.186+1909G>T	rs181786494;	NA	0.000794702	0	0	0.003	0	0	NA	NA	NA	NA	0.000151312
chrX	15598897	T	C	intron_variant	ACE2	NM_021804.2:c.186+1829A>G	rs186957036;	NA	0.000529801	0	0	0.002	0	0	NA	NA	NA	0.000234214	0.000398191
chrX	15598978	A	T	intron_variant	ACE2	NM_021804.2:c.186+1748T>A	rs79473368;	NA	0.000264901	0.0013	0	0	0	0	NA	NA	NA	NA	7.96381e-06
chrX	15599178	C	T	intron_variant	ACE2	NM_021804.2:c.186+1548G>A	rs4646123;	NA	0.0307285	0	0.0095	0.1107	0	0	NA	NA	NA	0.0290801	0.0335117
chrX	15599243	C	G	intron_variant	ACE2	NM_021804.2:c.186+1483G>C	rs190147327;	NA	0.00211921	0	0.0057	0.005	0	0	NA	NA	NA	0.00172261	0.00207856
chrX	15599244	A	G	intron_variant	ACE2	NM_021804.2:c.186+1482T>C	rs182808331;	NA	0.000794702	0	0.0019	0	0.0026	0	NA	NA	NA	0.000650014	0.000852128
chrX	15599443	A	G	intron_variant	ACE2	NM_021804.2:c.186+1283T>C	rs4646122;	NA	0.0495364	0	0.0134	0.1785	0.0013	0	NA	NA	NA	0.0493103	0.0593861
chrX	15599471	A	G	intron_variant	ACE2	NM_021804.2:c.186+1255T>C	rs189944937;	NA	0.000264901	0	0.0019	0	0	0	NA	NA	NA	4.66048e-05	2.38914e-05
chrX	15599808	G	C	intron_variant	ACE2	NM_021804.2:c.186+918C>G	rs183655025;	NA	0.000264901	0	0.0019	0	0	0	NA	NA	NA	NA	8.76019e-05
chrX	15599845	G	T	intron_variant	ACE2	NM_021804.2:c.186+881C>A	rs146087218;	NA	0.000529801	0	0	0.002	0	0	NA	NA	NA	NA	0.000151312
chrX	15599971	A	G	intron_variant	ACE2	NM_021804.2:c.186+755T>C	rs183661335;	NA	0.00238411	0	0.0057	0.006	0	0	NA	NA	NA	0.00176662	0.00212634
chrX	15599994	T	A	intron_variant	ACE2	NM_021804.2:c.186+732A>T	rs114165600;	NA	0.00741722	0	0	0.0279	0	0	NA	NA	NA	0.00686361	0.00844164
chrX	15600155	A	G	intron_variant	ACE2	NM_021804.2:c.186+571T>C	rs4646119;	NA	0.0278146	0	0.0057	0.1007	0.0013	0	NA	NA	NA	0.0289545	0.0344435
chrX	15600285	C	T	intron_variant	ACE2	NM_021804.2:c.186+441G>A	rs4646118;	NA	0.0275497	0	0.0095	0.0987	0	0	NA	NA	NA	0.0235801	0.0284228
chrX	15600306	G	C	intron_variant	ACE2	NM_021804.2:c.186+420C>G	rs4646117;	NA	0.00238411	0	0	0.009	0	0	NA	NA	NA	0.0019007	0.00179982
chrX	15600505	G	A	intron_variant	ACE2	NM_021804.2:c.186+221C>T	rs184064003;	NA	0.000264901	0	0	0	0.0013	0	NA	NA	NA	0.00497925	0.00304218
chrX	15600795	C	T	synonymous_variant	ACE2	NM_021804.2:p.Leu39Leu/c.117G>A	rs199804629;	NA	0.000264901	0	0.0019	0	0	0	NA	NA	NA	0.000254623	0.000127421
chrX	15600857	A	G	missense_variant	ACE2	NM_021804.2:p.Ser19Pro/c.55T>C	rs73635825;	NA	0.000794702	0	0	0.003	0	0	NA	NA	NA	0.000290564	0.00060525	0.062(T)	0.74(P)	1.52(L)	-0.9516(T)
chrX	15600948	C	T	5_prime_UTR_variant	ACE2	NM_021804.2:c.-37G>A	rs184503057;	NA	0.000264901	0	0	0.001	0	0	NA	NA	NA	7.24186e-06	NA
chrX	15601146	T	C	intron_variant	ACE2	NM_021804.2:c.-103-132A>G	rs4646115;	NA	0.00370861	0	0	0.014	0	0	NA	NA	NA	0.00496575	0.00500924
chrX	15601259	C	T	intron_variant	ACE2	NM_021804.2:c.-103-245G>A	rs4646114;	NA	0.0219868	0	0.021	0.0718	0	0	NA	NA	NA	0.0173909	0.0205546
chrX	15601335	G	A	intron_variant	ACE2	NM_021804.2:c.-103-321C>T	rs4646113;	NA	0.0201325	0	0.0057	0.0718	0.0013	0	NA	NA	NA	0.0213419	0.0265912
chrX	15601438	C	T	intron_variant	ACE2	NM_021804.2:c.-103-424G>A	rs182219706;	NA	0.000264901	0	0	0.001	0	0	NA	NA	NA	4.94193e-05	0.000342444
chrX	15601547	G	A	intron_variant	ACE2	NM_021804.2:c.-104+409C>T	rs186914723;	NA	0.0013245	0	0	0	0.0065	0	NA	NA	NA	0.00305136	0.00201484
chrX	15601648	G	C	intron_variant	ACE2	NM_021804.2:c.-104+308C>G	rs373114523;	NA	0.000264901	0.0013	0	0	0	0	NA	NA	NA	NA	NA
chrX	15601686	C	A	intron_variant	ACE2	NM_021804.2:c.-104+270G>T	rs189142411;	NA	0.000794702	0	0.0057	0	0	0	NA	NA	NA	4.84895e-05	0.000159276
chrX	15601694	T	C	intron_variant	ACE2	NM_021804.2:c.-104+262A>G	rs111572878;	NA	0.0580132	0	0.021	0.2064	0.0013	0	NA	NA	NA	0.052334	0.0650086
chrX	15601735	T	C	intron_variant	ACE2	NM_021804.2:c.-104+221A>G	rs181169181;	NA	0.000264901	0	0.0019	0	0	0	NA	NA	NA	NA	NA
chrX	15601753	A	G	intron_variant	ACE2	NM_021804.2:c.-104+203T>C	rs185721534;	NA	0.0275497	0	0.0095	0.0987	0	0	NA	NA	NA	0.0225596	0.0284308
chrX	15601783	C	T	intron_variant	ACE2	NM_021804.2:c.-104+173G>A	rs189691652;	NA	0.000529801	0	0.0019	0.001	0	0	NA	NA	NA	0.000840572	0.00165647
chrX	15601946	C	T	intron_variant	ACE2	NM_021804.2:c.-104+10G>A	rs113208650;	NA	0.0280795	0	0.0057	0.1017	0.0013	0	NA	NA	NA	0.0287158	0.0344276
chrX	15602017	A	C	5_prime_UTR_premature_start_codon_gain_variant	ACE2	NM_021804.2:c.-165T>G	rs182809041;	NA	0.000264901	0	0	0.001	0	0	NA	NA	NA	NA	NA
chrX	15602151	T	C	upstream_gene_variant	ACE2	NM_021804.2:c.-1240A>G	rs192199399;	NA	0.000264901	0	0	0.001	0	0	NA	NA	NA	NA	0.000151312
chrX	15602217	T	C	upstream_gene_variant	ACE2	NM_021804.2:c.-1306A>G	rs190509934;	NA	0.00927152	0	0.0057	0.006	0.0026	0.0334	NA	NA	NA	0.00286758	0.0036315
chrX	15602232	A	C	upstream_gene_variant	ACE2	NM_021804.2:c.-1321T>G	rs182389333;	NA	0.000264901	0	0.0019	0	0	0	NA	NA	NA	9.22297e-05	7.16743e-05
chrX	15602341	G	A	upstream_gene_variant	ACE2	NM_021804.2:c.-1430C>T	rs138035717;	NA	0.00450331	0	0	0.0169	0	0	NA	NA	NA	0.00577002	0.00582951
chrX	15602437	T	C	upstream_gene_variant	ACE2	NM_021804.2:c.-1526A>G	rs149528845;	NA	0.000264901	0	0	0.001	0	0	NA	NA	NA	0.000274549	0.000326516
chrX	15602729	TA	T	upstream_gene_variant	ACE2	NM_021804.2:c.-1819delT	rs113009615; rs767115100;	NA	0.0577483	0	0.021	0.2054	0.0013	0	NA	NA	NA	0.0542469	0.0649688	.	.	.	.
chrX	15602742	C	A	upstream_gene_variant	ACE2	NM_021804.2:c.-1831G>T	rs192793570;	NA	0.000264901	0	0	0.001	0	0	NA	NA	NA	0.000757325	0.000676924
chrX	15602787	G	C	upstream_gene_variant	ACE2	NM_021804.2:c.-1876C>G	rs184358774;	NA	0.000529801	0	0	0	0.0026	0	NA	NA	NA	0.00138783	0.00210245
chrX	15602798	G	T	upstream_gene_variant	ACE2	NM_021804.2:c.-1887C>A	rs187703411;	NA	0.000529801	0	0.0038	0	0	0	NA	NA	NA	NA	NA
chrX	15603134	G	A	upstream_gene_variant	ACE2	NM_021804.2:c.-2223C>T	rs7885856;	NA	0.0259603	0	0.0095	0.0927	0	0	NA	NA	NA	0.0222715	0.026623
chrX	15603195	G	A	upstream_gene_variant	ACE2	NM_021804.2:c.-2284C>T	rs193222635;	NA	0.00238411	0	0.0057	0.006	0	0	NA	NA	NA	0.00170162	0.00212634
chrX	15603274	T	C	upstream_gene_variant	ACE2	NM_021804.2:c.-2363A>G	rs185651428;	NA	0.00211921	0	0.0057	0.005	0	0	NA	NA	NA	0.00161842	0.00215023
chrX	15603347	C	T	upstream_gene_variant	ACE2	NM_021804.2:c.-2436G>A	rs188895439;	NA	0.00238411	0	0.0057	0.006	0	0	NA	NA	NA	0.00166098	0.00212634
chrX	15603442	T	C	upstream_gene_variant	ACE2	NM_021804.2:c.-2531A>G	rs112621533;	NA	0.0233113	0	0.0057	0.0837	0.0013	0	NA	NA	NA	0.0236354	0.0285423
chrX	15603559	A	G	upstream_gene_variant	ACE2	NM_021804.2:c.-2648T>C	rs181634410;	NA	0.000264901	0	0	0.001	0	0	NA	NA	NA	NA	NA
chrX	15603654	G	C	upstream_gene_variant	ACE2	NM_021804.2:c.-2743C>G	rs9698150;	NA	0.0577483	0	0.0191	0.2064	0.0013	0	NA	NA	NA	0.0542307	0.0650405
chrX	15603756	A	G	upstream_gene_variant	ACE2	NM_021804.2:c.-2845T>C	rs112593415;	NA	0.0580132	0	0.021	0.2064	0.0013	0	NA	NA	NA	0.055994	0.0650245
chrX	15603954	A	G	upstream_gene_variant	ACE2	NM_021804.2:c.-3043T>C	rs142049267;	NA	0.015894	0	0.0057	0.0568	0	0	NA	NA	NA	0.0191573	0.0234375
