# Supplementary material for: Comparative genetic analysis of the novel coronavirus (2019-nCoV/SARS-CoV-2) receptor ACE2 in different populations
Source: Cell Discov. 2020 Feb 24;6:11. doi: 10.1038/s41421-020-0147-1 (PMC7040011; doi:10.1038/s41421-020-0147-1)
Supplement: Supplementary file 2 — Supplementary Table S2 [file 41421_2020_147_MOESM2_ESM.xlsx]

## Sheet: Table1
Supplementary Table S2. Coding variants of ACE2 identified in the ChinaMAP and 1KGP databases
CHROM	POS	REF	ALT	Function	Gene	Transcript	dbsnp	AF in ChinaMAP	AF in 1KGP3	AF in 1KGP3 (EAS)	AF in 1KGP3 (AMR)	AF in 1KGP3 (AFR)	AF in 1KGP3 (EUR)	AF in 1KGP3 (SAS)	AF in 1KGP3 (CHB, CHS)	AF in 1KGP3 (CHB)	AF in 1KGP3 (CHS)	AF in gnomAD	AF in TOPMed
chrX	15561921	A	C	missense_variant	ACE2	NM_021804.2:p.Val801Gly/c.2402T>G	NA	0.000114593	NA	NA	NA	NA	NA	NA	NA	NA	NA	5.76e-06	NA
chrX	15561970	C	T	missense_variant	ACE2	NM_021804.2:p.Asp785Asn/c.2353G>A	rs373153165;	5.73e-05	NA	NA	NA	NA	NA	NA	NA	NA	NA	3.4e-05	1.59e-05
chrX	15562011	T	C	missense_variant+splice_region_variant	ACE2	NM_021804.2:p.Lys771Arg/c.2312A>G	NA	0.00017189	NA	NA	NA	NA	NA	NA	NA	NA	NA	4.59e-05	7.96e-06
chrX	15562020	A	C	splice_region_variant+intron_variant	ACE2	NM_021804.2:c.2310-7T>G	NA	5.73e-05	NA	NA	NA	NA	NA	NA	NA	NA	NA	NA	NA
chrX	15564031	G	A	missense_variant	ACE2	NM_021804.2:p.Arg768Trp/c.2302C>T	rs140016715;	0.000114593	NA	NA	NA	NA	NA	NA	NA	NA	NA	1.42e-05	4.78e-05
chrX	15564075	A	G	missense_variant	ACE2	NM_021804.2:p.Ile753Thr/c.2258T>C	NA	5.73e-05	NA	NA	NA	NA	NA	NA	NA	NA	NA	NA	NA
chrX	15564086	C	T	synonymous_variant	ACE2	NM_021804.2:p.Val749Val/c.2247G>A	rs35803318;	0.000286484	0.0209272	0	0.0706	0.001	0.0535	0	NA	NA	NA	0.0379553	0.0336073
chrX	15564142	G	T	missense_variant	ACE2	NM_021804.2:p.Leu731Ile/c.2191C>A	NA	5.73e-05	NA	NA	NA	NA	NA	NA	NA	NA	NA	NA	NA
chrX	15564154	T	C	missense_variant	ACE2	NM_021804.2:p.Ile727Val/c.2179A>G	NA	5.73e-05	NA	NA	NA	NA	NA	NA	NA	NA	NA	NA	NA
chrX	15564175	T	C	missense_variant	ACE2	NM_021804.2:p.Asn720Asp/c.2158A>G	rs41303171;	0.000114593	0.00450331	0	0.0038	0	0.0183	0.0014	NA	NA	NA	0.0162158	0.0140004
chrX	15564204	C	T	missense_variant	ACE2	NM_021804.2:p.Arg710His/c.2129G>A	rs370187012;	5.73e-05	NA	NA	NA	NA	NA	NA	NA	NA	NA	4.68e-05	5.57e-05
chrX	15564211	G	A	missense_variant	ACE2	NM_021804.2:p.Arg708Trp/c.2122C>T	rs776995986;	0.00017189	NA	NA	NA	NA	NA	NA	NA	NA	NA	1.85e-05	2.39e-05
chrX	15567749	T	A	synonymous_variant	ACE2	NM_021804.2:p.Val658Val/c.1974A>T	NA	5.73e-05	NA	NA	NA	NA	NA	NA	NA	NA	NA	NA	NA
chrX	15567751	C	T	missense_variant	ACE2	NM_021804.2:p.Val658Ile/c.1972G>A	NA	5.73e-05	NA	NA	NA	NA	NA	NA	NA	NA	NA	6.11e-06	NA
chrX	15567810	T	C	missense_variant	ACE2	NM_021804.2:p.Asn638Ser/c.1913A>G	rs183135788;	0.00148971	0.000529801	0.0026	0	0	0	0	0.006289	NA	0.013	0.00024886	0.000238914
chrX	15570311	G	A	missense_variant	ACE2	NM_021804.2:p.Ala627Val/c.1880C>T	rs748163894;	0.000859451	NA	NA	NA	NA	NA	NA	NA	NA	NA	1.12e-05	7.17e-05
chrX	15571682	G	A	synonymous_variant	ACE2	NM_021804.2:p.Thr593Thr/c.1779C>T	NA	5.73e-05	NA	NA	NA	NA	NA	NA	NA	NA	NA	NA	NA
chrX	15571687	A	G	missense_variant	ACE2	NM_021804.2:p.Phe592Leu/c.1774T>C	NA	0.000114593	NA	NA	NA	NA	NA	NA	NA	NA	NA	NA	NA
chrX	15571694	C	T	synonymous_variant	ACE2	NM_021804.2:p.Glu589Glu/c.1767G>A	rs775671955;	5.73e-05	NA	NA	NA	NA	NA	NA	NA	NA	NA	5.63e-06	NA
chrX	15571737	C	A	missense_variant	ACE2	NM_021804.2:p.Gly575Val/c.1724G>T	NA	5.73e-05	NA	NA	NA	NA	NA	NA	NA	NA	NA	NA	NA
chrX	15572284	T	C	synonymous_variant	ACE2	NM_021804.2:p.Glu527Glu/c.1581A>G	NA	5.73e-05	NA	NA	NA	NA	NA	NA	NA	NA	NA	NA	NA
chrX	15573362	T	C	splice_region_variant+intron_variant	ACE2	NM_021804.2:c.1541+5A>G	rs202137736;	0.00148971	0.000529801	0.0026	0	0	0	0	0.003145	NA	0.006329	0.000103508	0.000159276
chrX	15575706	T	C	missense_variant	ACE2	NM_021804.2:p.Ile468Val/c.1402A>G	rs191860450;	0.00962585	0.000529801	0.0026	0	0	0	0	0.003145	0.00625	NA	0.000797301	0.000963621
chrX	15578222	T	C	synonymous_variant	ACE2	NM_021804.2:p.Gln388Gln/c.1164A>G	rs773676270;	5.73e-05	NA	NA	NA	NA	NA	NA	NA	NA	NA	6.73e-05	1.59e-05
chrX	15578237	C	T	missense_variant	ACE2	NM_021804.2:p.Met383Ile/c.1149G>A	NA	5.73e-05	NA	NA	NA	NA	NA	NA	NA	NA	NA	NA	NA
chrX	15578261	C	T	synonymous_variant	ACE2	NM_021804.2:p.Glu375Glu/c.1125G>A	NA	5.73e-05	NA	NA	NA	NA	NA	NA	NA	NA	NA	NA	NA
chrX	15578270	A	G	synonymous_variant	ACE2	NM_021804.2:p.Ala372Ala/c.1116T>C	NA	0.000687561	NA	NA	NA	NA	NA	NA	NA	NA	NA	NA	6.37e-05
chrX	15581229	G	A	synonymous_variant	ACE2	NM_021804.2:p.Gly354Gly/c.1062C>T	rs200909433;	5.73e-05	NA	NA	NA	NA	NA	NA	NA	NA	NA	NA	1.59e-05
chrX	15581247	A	C	synonymous_variant	ACE2	NM_021804.2:p.Ala348Ala/c.1044T>G	NA	0.00017189	NA	NA	NA	NA	NA	NA	NA	NA	NA	NA	NA
chrX	15581352	C	T	synonymous_variant	ACE2	NM_021804.2:p.Lys313Lys/c.939G>A	rs775440758;	0.00017189	NA	NA	NA	NA	NA	NA	NA	NA	NA	3.09e-05	1.59e-05
chrX	15585477	G	A	stop_gained+splice_region_variant	ACE2	NM_021804.2:p.Gln300*/c.898C>T	NA	5.73e-05	NA	NA	NA	NA	NA	NA	NA	NA	NA	NA	NA
chrX	15585529	T	G	synonymous_variant	ACE2	NM_021804.2:p.Thr282Thr/c.846A>C	NA	5.73e-05	NA	NA	NA	NA	NA	NA	NA	NA	NA	NA	NA
chrX	15587775	T	A	synonymous_variant	ACE2	NM_021804.2:p.Gly260Gly/c.780A>T	NA	0.00017189	NA	NA	NA	NA	NA	NA	NA	NA	NA	NA	NA
chrX	15587811	C	T	synonymous_variant	ACE2	NM_021804.2:p.Leu248Leu/c.744G>A	NA	5.73e-05	NA	NA	NA	NA	NA	NA	NA	NA	NA	NA	NA
chrX	15587858	T	A	missense_variant+splice_region_variant	ACE2	NM_021804.2:p.Ile233Phe/c.697A>T	NA	5.73e-05	NA	NA	NA	NA	NA	NA	NA	NA	NA	NA	NA
chrX	15589401	A	G	synonymous_variant	ACE2	NM_021804.2:p.Asp213Asp/c.639T>C	NA	5.73e-05	NA	NA	NA	NA	NA	NA	NA	NA	NA	NA	NA
chrX	15591745	A	G	missense_variant	ACE2	NM_021804.2:p.Val184Ala/c.551T>C	rs758142853;	0.00017189	NA	NA	NA	NA	NA	NA	NA	NA	NA	4e-05	7.96e-06
chrX	15591779	C	T	missense_variant	ACE2	NM_021804.2:p.Gly173Ser/c.517G>A	rs754511501;	0.000114593	NA	NA	NA	NA	NA	NA	NA	NA	NA	2.24e-05	NA
chrX	15591820	T	C	missense_variant	ACE2	NM_021804.2:p.Asn159Ser/c.476A>G	rs746034076;	0.0001146	NA	NA	NA	NA	NA	NA	NA	NA	NA	1.12e-05	2.39e-05
chrX	15591850	T	C	missense_variant	ACE2	NM_021804.2:p.Asn149Ser/c.446A>G	rs373252182;	5.73e-05	NA	NA	NA	NA	NA	NA	NA	NA	NA	NA	NA
chrX	15592225	C	T	splice_region_variant+intron_variant	ACE2	NM_021804.2:c.439+4G>A	rs2285666;	0.555034	0.350199	0.5366	0.3359	0.2114	0.235	0.4791	0.535	0.513	0.557	0.273227	0.250295
chrX	15592287	G	A	synonymous_variant	ACE2	NM_021804.2:p.Tyr127Tyr/c.381C>T	NA	5.73e-05	NA	NA	NA	NA	NA	NA	NA	NA	NA	5.9e-06	NA
chrX	15594840	C	T	splice_region_variant+intron_variant	ACE2	NM_021804.2:c.345+5G>A	rs768736934;	5.73e-05	NA	NA	NA	NA	NA	NA	NA	NA	NA	2.91e-05	1.59e-05
chrX	15594841	G	T	splice_region_variant+intron_variant	ACE2	NM_021804.2:c.345+4C>A	NA	5.73e-05	NA	NA	NA	NA	NA	NA	NA	NA	NA	NA	NA
chrX	15600735	G	C	synonymous_variant	ACE2	NM_021804.2:p.Val59Val/c.177C>G	NA	5.73e-05	NA	NA	NA	NA	NA	NA	NA	NA	NA	NA	NA
chrX	15600798	G	C	missense_variant	ACE2	NM_021804.2:p.Asp38Glu/c.114C>G	NA	5.73e-05	NA	NA	NA	NA	NA	NA	NA	NA	NA	NA	NA
chrX	15600810	G	A	synonymous_variant	ACE2	NM_021804.2:p.His34His/c.102C>T	rs368655410;	0.000572967	NA	NA	NA	NA	NA	NA	NA	NA	NA	0.00063396	0.000207059
chrX	15600815	T	C	missense_variant	ACE2	NM_021804.2:p.Asn33Asp/c.97A>G	NA	5.73e-05	NA	NA	NA	NA	NA	NA	NA	NA	NA	NA	NA
chrX	15600835	T	C	missense_variant	ACE2	NM_021804.2:p.Lys26Arg/c.77A>G	rs4646116;	5.73e-05	0.00211921	0	0	0.002	0.0052	0.0028	NA	NA	NA	0.00385967	0.00457919
chrX	15600850	A	G	missense_variant	ACE2	NM_021804.2:p.Ile21Thr/c.62T>C	NA	5.73e-05	NA	NA	NA	NA	NA	NA	NA	NA	NA	5.61e-06	NA
chrX	15600897	G	C	synonymous_variant	ACE2	NM_021804.2:p.Ser5Ser/c.15C>G	rs775089013;	5.73e-05	NA	NA	NA	NA	NA	NA	NA	NA	NA	1.57e-05	NA
chrX	15601012	G	T	splice_region_variant	ACE2	NM_021804.2:c.-101C>A	NA	0.000286484	NA	NA	NA	NA	NA	NA	NA	NA	NA	NA	NA
chrX	15601015	C	A	splice_acceptor_variant+intron_variant	ACE2	NM_021804.2:c.-103-1G>T	NA	0.00017189	NA	NA	NA	NA	NA	NA	NA	NA	NA	NA	NA
chrX	15564142	G	A	missense_variant	ACE2	NM_021804.2:p.Leu731Phe/c.2191C>T	rs147311723;	NA	0.00476821	0	0.0019	0.0169	0	0	NA	NA	NA	0.00140247	0.00469069
chrX	15566293	A	G	missense_variant	ACE2	NM_021804.2:p.Ser692Pro/c.2074T>C	rs149039346;	NA	0.0013245	0	0	0.005	0	0	NA	NA	NA	0.000565789	0.0019591
chrX	15566297	A	G	synonymous_variant	ACE2	NM_021804.2:p.Asn690Asn/c.2070T>C	rs4646179;	NA	0.0225166	0	0.021	0.0738	0	0	NA	NA	NA	0.00667007	0.0207617
chrX	15566365	C	T	missense_variant	ACE2	NM_021804.2:p.Glu668Lys/c.2002G>A	rs200180615;	NA	0.000529801	0.0013	0	0	0	0.0014	0.003145	0.00625	NA	1.12871e-05	NA
chrX	15567756	A	C	stop_gained	ACE2	NM_021804.2:p.Leu656*/c.1967T>G	rs199951323;	NA	0.000264901	0.0013	0	0	0	0	NA	NA	NA	6.0666e-06	NA
chrX	15573407	C	T	missense_variant	ACE2	NM_021804.2:p.Ala501Thr/c.1501G>A	rs140473595;	NA	0.000264901	0.0013	0	0	0	0	0.003145	0.00625	NA	2.26488e-05	3.18552e-05
chrX	15575797	G	A	synonymous_variant	ACE2	NM_021804.2:p.Asn437Asn/c.1311C>T	rs199569050;	NA	0.000264901	0	0.0019	0	0	0	NA	NA	NA	3.23079e-05	NA
chrX	15600795	C	T	synonymous_variant	ACE2	NM_021804.2:p.Leu39Leu/c.117G>A	rs199804629;	NA	0.000264901	0	0.0019	0	0	0	NA	NA	NA	0.000254623	0.000127421
chrX	15600857	A	G	missense_variant	ACE2	NM_021804.2:p.Ser19Pro/c.55T>C	rs73635825;	NA	0.000794702	0	0	0.003	0	0	NA	NA	NA	0.000290564	0.00060525
