# Supplementary material for: Comparative genetic analysis of the novel coronavirus (2019-nCoV/SARS-CoV-2) receptor ACE2 in different populations
Source: Cell Discov. 2020 Feb 24;6:11. doi: 10.1038/s41421-020-0147-1 (PMC7040011; doi:10.1038/s41421-020-0147-1)
Supplement: Supplementary file 3 — Supplementary Table S3 [file 41421_2020_147_MOESM3_ESM.xlsx]

## Sheet: ACE2.qval0.05.egenes_freq
Supplementary Table S3. Fifteen eQTL variants for ACE2 in the the ChinaMAP and 1KGP databases
Tissue	gene_id	position	ref	alt	dbSNP	pval_nominal	slope	slope_se	pval_perm	pval_beta	qval	pval_nominal_threshold	log2_aFC	log2_aFC_lower	log2_aFC_upper	Function	AF in ChinaMAP	1000GP3_AF	AF in 1KGP3 (EAS)	AF in 1KGP3 (AMR)	AF in 1KGP3 (AFR)	AF in 1KGP3 (EUR)	AF in 1KGP3 (SAS)	AF in 1KGP3 (CHB, CHS)	AF in 1KGP3 (CHB)	AF in 1KGP3 (CHS)	AF in gnomAD	AF in TOPMed
Adipose_Visceral_Omentum	ENSG00000130234.10	15532706	T	G	rs112171234	4.12e-05	-0.853998	0.205925	0.0445955	0.043971	0.0305686	0.000214957	-6.64386	-6.64386	-6.64386	intron_variant	NA	0.061457	0	0.0344	0.2124	0.0013	0	NA	NA	NA	0.0545916	0.0642043
Muscle_Skeletal	ENSG00000130234.10	15182657	T	C	rs12010448	9.8e-05	0.425295	0.108481	0.0961904	0.0956283	0.0377829	0.000331101	1.29175	0.718682	1.85597	intergenic_region	NA	0.0344371	0	0.0076	0.1256	0	0	NA	NA	NA	0.0323069	0.0352319
Breast_Mammary_Tissue	ENSG00000130234.10	14742270	C	T	rs75979613	3.27e-05	-0.444481	0.105502	0.0318968	0.0339048	0.0341986	0.000157973	-1.61458	-2.6949	-0.945211	intergenic_region	5.73e-05	0.00291391	0	0.0038	0	0.0104	0.0014	NA	NA	NA	0.00775662	0.00824255
Testis	ENSG00000130234.10	16526278	T	A	rs143695310	0.000107856	0.169666	0.0431613	0.0875912	0.0859716	0.0491039	0.000265804	0.173922	0.077999	0.249054	intergenic_region	0.000114593	0.0121854	0	0.0248	0.001	0.0392	0.0028	NA	NA	NA	0.0220946	0.0220518
Adipose_Subcutaneous	ENSG00000130234.10	15597330	A	G	rs4646127	3.1e-05	0.10503	0.0249853	0.029697	0.0347803	0.0161591	0.000402364	0.314484	0.153569	0.494142	intron_variant	0.996791	0.809272	0.9935	0.7538	0.8235	0.6514	0.8022	0.997	0.994	1	0.695879	0.716751
Prostate	ENSG00000130234.10	15721189	C	T	rs5936029	6.56e-06	0.253231	0.0545316	0.00539946	0.00603908	0.0125132	8.08e-05	0.510088	0.301992	0.64076	intergenic_region	0.987395	0.789934	0.9791	0.7061	0.9013	0.517	0.7855	0.987	0.981	0.994	0.627126	0.656569
Brain_Substantia_nigra	ENSG00000130234.10	15668176	C	A	rs6632704	1.98e-07	0.430279	0.0762758	0.0001	0.000140462	0.00120206	3.35e-05	1.16007	0.763879	1.59125	intergenic_region	0.942818	0.657219	0.9306	0.6737	0.5194	0.5261	0.6866	0.94	0.931	0.949	0.523496	0.538871
Nerve_Tibial	ENSG00000130234.10	15693086	C	T	rs1996225	3.33e-17	0.272628	0.0310701	0.0001	6.5e-13	7.78e-13	0.000375102	0.754934	0.59248	0.876242	intron_variant	0.752579	0.577748	0.7356	0.5534	0.5663	0.4478	0.5822	0.755	0.744	0.766	0.46695	0.60869
Brain_Cerebellar_Hemisphere	ENSG00000130234.10	15693086	C	T	rs1996225	2.63e-06	0.373631	0.0761537	0.00219978	0.00204057	0.0030433	0.000159141	0.787818	0.52305	1.08513	intron_variant	0.752579	0.577748	0.7356	0.5534	0.5663	0.4478	0.5822	0.755	0.744	0.766	0.46695	0.60869
Brain_Hypothalamus	ENSG00000130234.10	15668176	C	A	rs6632704	2.5e-08	0.393663	0.0663152	0.0001	1.88e-05	0.000102292	7.55e-05	0.742571	0.455931	1.06257	intergenic_region	0.942818	0.657219	0.9306	0.6737	0.5194	0.5261	0.6866	0.94	0.931	0.949	0.523496	0.538871
Brain_Frontal_Cortex_BA9	ENSG00000130234.10	15675427	G	GGGCGCGGTCCTTACGTGT	rs200781818	1.38e-17	0.623804	0.0633202	0.0001	4.21e-14	5.67e-13	0.000106461	1.4659	1.2137	1.74328	intron_variant	0.941273	NA	NA	NA	NA	NA	NA	NA	NA	NA	0.546601	0.404864
Artery_Tibial	ENSG00000130234.10	15625156	T	C	rs6629110	6.01e-10	0.223101	0.0353536	0.0001	1.8e-06	1.44e-06	0.000327968	0.708689	0.515063	0.945234	intergenic_region	0.955022	0.642914	0.9516	0.6679	0.4457	0.5261	0.6964	0.956	0.95	0.962	0.499882	0.516445
Brain_Caudate_basal_ganglia	ENSG00000130234.10	15675427	G	GGGCGCGGTCCTTACGTGT	rs200781818	6.31e-13	0.486334	0.0618975	0.0001	1.09e-09	6.08e-09	0.000137155	1.31116	1.0613	1.57047	intron_variant	0.941273	NA	NA	NA	NA	NA	NA	NA	NA	NA	0.546601	0.404864
Brain_Cerebellum	ENSG00000130234.10	15693086	C	T	rs1996225	4.26e-10	0.448751	0.0676529	0.0001	6.74e-07	1.46e-06	0.000178147	0.917569	0.678189	1.16203	intron_variant	0.752579	0.577748	0.7356	0.5534	0.5663	0.4478	0.5822	0.755	0.744	0.766	0.46695	0.60869
Pituitary	ENSG00000130234.10	15626097	G	A	rs2158082	4.56e-06	0.322743	0.0684445	0.0019998	0.00375276	0.00650202	0.000141445	0.600306	0.398514	0.808336	downstream_gene_variant	0.995302	0.816689	0.9935	0.7309	0.9731	0.5274	0.7813	0.997	0.994	1	0.642747	0.677259
Brain_Cortex	ENSG00000130234.10	15658294	G	A	rs4830974	8.92e-17	0.595802	0.0641455	0.0001	2.33e-13	1.61e-12	0.000161887	1.25284	1.02835	1.46693	intron_variant	0.942703	0.719735	0.9306	0.6947	0.7448	0.5248	0.6866	0.94	0.931	0.949	0.585359	0.609948
Brain_Nucleus_accumbens_basal_ganglia	ENSG00000130234.10	15679923	C	T	rs5936011	3.23e-16	0.617837	0.0679151	0.0001	7.04e-13	5.9e-12	0.000121518	1.26176	1.05196	1.51719	intron_variant	0.987853	0.792848	0.9791	0.7118	0.9023	0.53	0.7813	0.987	0.981	0.994	0.623619	0.658504
Brain_Amygdala	ENSG00000130234.10	15688707	C	A	rs4060	1.22e-06	0.432509	0.0839097	0.00039996	0.000708655	0.00406547	4.96e-05	1.13811	0.846743	1.53834	non_coding_transcript_exon_variant	0.939495	0.70596	0.9293	0.6908	0.6919	0.5274	0.6894	0.94	0.931	0.949	0.561358	0.586272
Brain_Anterior_cingulate_cortex_BA24	ENSG00000130234.10	15682937	A	C	rs4830983	7.05e-09	0.48499	0.0779055	0.00029997	5.6e-06	3.44e-05	7.89e-05	1.03618	0.726188	1.36999	intron_variant	0.987853	0.815629	0.9791	0.7328	0.9751	0.5326	0.7813	0.987	0.981	0.994	0.64522	0.680364
Brain_Putamen_basal_ganglia	ENSG00000130234.10	15688707	C	A	rs4060	3.56e-11	0.525246	0.0725779	0.0001	2.64e-08	1.65e-07	0.000103793	1.22718	1.01046	1.58266	non_coding_transcript_exon_variant	0.939495	0.70596	0.9293	0.6908	0.6919	0.5274	0.6894	0.94	0.931	0.949	0.561358	0.586272
